# Supplementary material for: POWERDRESS-mediated histone deacetylation is essential for thermomorphogenesis in Arabidopsis thaliana
Source: PLoS Genet. 2018 Mar 16;14(3):e1007280. doi: 10.1371/journal.pgen.1007280 (PMC5874081; doi:10.1371/journal.pgen.1007280)
Supplement: S1 Table — (XLSX) [file pgen.1007280.s019.xlsx]

## Sheet: New_Col_23_2hrs_vs_pwr_23_2hrs_
Table S1: Differentially expressed genes (DEGs) between Col-0 and pwr-2 at 23ºC
Gene ID	Description	Up/Down in pwr-2	MNC_Col_23_2hrs	MNC_pwr_23_2hrs	baseMean	log2FoldChange	lfcSE	stat	pvalue	padj
AT3G15450	Aluminium induced protein with YGL and LRDR motifs; FUNCTIONS IN: molecular_function unknown; EXPRESSED IN: 25 plant structures; EXPRESSED DURING: 13 growth stages; BEST Arabidopsis thaliana protein match is: Aluminium induced protein with YGL and LRDR motifs (TAIR:AT4G27450.1); Has 430 Blast hits to 430 proteins in 86 species: Archae - 0; Bacteria - 40; Metazoa - 2; Fungi - 2; Plants - 364; Viru…	Down	3605.39	118.655	1862.02	-2.39807	0.4004	-5.98918	2.10901e-09	4.23236e-05
AT4G27160	seed storage albumin 3 (SESA3); FUNCTIONS IN: lipid binding, nutrient reservoir activity; INVOLVED IN: lipid transport; LOCATED IN: endomembrane system; CONTAINS InterPro DOMAIN/s: Bifunctional trypsin/alpha-amylase inhibitor (InterPro:IPR013771), Bifunctional inhibitor/plant lipid transfer protein/seed storage (InterPro:IPR016140), Napin/ Bra allergen (InterPro:IPR000617), Plant lipid transfer p…	Down	357.434	15.379	186.407	-2.2479	0.408217	-5.50662	3.65789e-08	0.000244688
AT4G35770	Senescence-associated gene that is strongly induced by phosphate starvation. Transcripts are differentially regulated at the level of mRNA stability at different times of day. mRNAs are targets of the mRNA degradation pathway mediated by the downstream (DST) instability determinant.	Down	334.823	30.5814	182.702	-2.22266	0.393539	-5.64787	1.62451e-08	0.000163003
AT4G27450	Aluminium induced protein with YGL and LRDR motifs; FUNCTIONS IN: molecular_function unknown; INVOLVED IN: biological_process unknown; LOCATED IN: cytosol, nucleus, plasma membrane; EXPRESSED IN: 25 plant structures; EXPRESSED DURING: 14 growth stages; BEST Arabidopsis thaliana protein match is: Aluminium induced protein with YGL and LRDR motifs (TAIR:AT3G15450.1); Has 30201 Blast hits to 17322 p…	Down	282.013	10.2875	146.15	-2.07507	0.412748	-5.02745	4.97036e-07	0.00112909
AT1G19530	unknown protein; FUNCTIONS IN: molecular_function unknown; INVOLVED IN: N-terminal protein myristoylation, anaerobic respiration; LOCATED IN: cellular_component unknown; EXPRESSED IN: leaf apex, inflorescence meristem, hypocotyl, root, flower; EXPRESSED DURING: petal differentiation and expansion stage; Has 47 Blast hits to 47 proteins in 13 species: Archae - 0; Bacteria - 0; Metazoa - 0; Fungi -…	Down	272.838	9.77539	141.307	-2.04791	0.413012	-4.95848	7.1048e-07	0.00142579
AT1G08630	Encodes a threonine aldolase, involved in threonine degradation to glycine. Primarily expressed in seeds and seedlings.	Down	276.816	23.3621	150.089	-2.02145	0.402368	-5.02388	5.06368e-07	0.00112909
AT1G10070	Encodes a chloroplast branched-chain amino acid aminotransferase. Complements the yeast leu/iso-leu/val auxotrophy mutant.	Down	151.564	8.44071	80.0022	-2.01863	0.413175	-4.88565	1.03089e-06	0.00172971
AT5G19890	Peroxidase superfamily protein; FUNCTIONS IN: peroxidase activity, heme binding; INVOLVED IN: oxidation reduction, response to oxidative stress; LOCATED IN: nucleus, cytoplasm; EXPRESSED IN: 17 plant structures; EXPRESSED DURING: 10 growth stages; CONTAINS InterPro DOMAIN/s: Haem peroxidase (InterPro:IPR010255), Plant peroxidase (InterPro:IPR000823), Peroxidases heam-ligand binding site (InterPro…	Down	175.565	15.2068	95.3858	-1.99688	0.408777	-4.885	1.03431e-06	0.00172971
AT3G16770	Encodes a member of the ERF (ethylene response factor) subfamily B-2 of the plant specific ERF/AP2 transcription factor family (RAP2.3). The protein contains one AP2 domain. There are 5 members in this subfamily including RAP2.2 AND RAP2.12.It is localized to the nucleus and acts as a transcriptional activator through the GCC-box. It has been identified as a suppressor of Bax-induced cell death b…	Down	2285.42	371.268	1328.34	-1.98513	0.364656	-5.44384	5.21434e-08	0.000261604
AT4G27150	seed storage albumin 2 (SESA2); FUNCTIONS IN: lipid binding, nutrient reservoir activity; INVOLVED IN: lipid transport; LOCATED IN: endomembrane system; EXPRESSED DURING: seed development stages; CONTAINS InterPro DOMAIN/s: Bifunctional trypsin/alpha-amylase inhibitor (InterPro:IPR013771), Bifunctional inhibitor/plant lipid transfer protein/seed storage (InterPro:IPR016140), Napin/ Bra allergen (…	Down	277.816	26.6363	152.226	-1.95289	0.407572	-4.79152	1.65522e-06	0.00255516
AT3G22640	PAP85; FUNCTIONS IN: nutrient reservoir activity; INVOLVED IN: biological_process unknown; LOCATED IN: plant-type cell wall; EXPRESSED IN: stem, seed; EXPRESSED DURING: seedling growth, seed development stages; CONTAINS InterPro DOMAIN/s: Cupin, RmlC-type (InterPro:IPR011051), Cupin 1 (InterPro:IPR006045), RmlC-like jelly roll fold (InterPro:IPR014710); BEST Arabidopsis thaliana protein match is:…	Down	131.625	5.37257	68.499	-1.93211	0.414632	-4.65981	3.16502e-06	0.00453683
AT1G80440	Galactose oxidase/kelch repeat superfamily protein; CONTAINS InterPro DOMAIN/s: Galactose oxidase/kelch, beta-propeller (InterPro:IPR011043), Kelch repeat type 1 (InterPro:IPR006652), Kelch related (InterPro:IPR013089), Kelch-type beta propeller (InterPro:IPR015915); BEST Arabidopsis thaliana protein match is: Galactose oxidase/kelch repeat superfamily protein (TAIR:AT1G15670.1); Has 30201 Blast …	Down	905.883	80.1926	493.038	-1.80445	0.398906	-4.52349	6.08287e-06	0.00813806
AT5G42530	unknown protein; FUNCTIONS IN: molecular_function unknown; INVOLVED IN: biological_process unknown; LOCATED IN: endomembrane system; BEST Arabidopsis thaliana protein match is: unknown protein (TAIR:AT2G25510.2); Has 30201 Blast hits to 17322 proteins in 780 species: Archae - 12; Bacteria - 1396; Metazoa - 17338; Fungi - 3422; Plants - 5037; Viruses - 0; Other Eukaryotes - 2996 (source: NCBI BLin…	Down	1508.97	128.232	818.6	-1.77686	0.397879	-4.46584	7.9754e-06	0.0100031
AT4G12490	Bifunctional inhibitor/lipid-transfer protein/seed storage 2S albumin superfamily protein; CONTAINS InterPro DOMAIN/s: Bifunctional inhibitor/plant lipid transfer protein/seed storage (InterPro:IPR016140), Plant lipid transfer protein/seed storage/trypsin-alpha amylase inhibitor (InterPro:IPR003612), Plant lipid transfer protein/hydrophobic protein, helical domain (InterPro:IPR013770); BEST Arabi…	Down	191.948	25.1838	108.566	-1.7691	0.407161	-4.34495	1.39306e-05	0.0147137
AT1G26240	Proline-rich extensin-like family protein; FUNCTIONS IN: structural constituent of cell wall; INVOLVED IN: plant-type cell wall organization; LOCATED IN: endomembrane system; EXPRESSED IN: root; CONTAINS InterPro DOMAIN/s: Extensin-like repeat (InterPro:IPR006706); BEST Arabidopsis thaliana protein match is: Proline-rich extensin-like family protein (TAIR:AT4G08370.1); Has 364257 Blast hits to 37…	Down	369.291	12.8774	191.084	-1.76489	0.414292	-4.26	2.04424e-05	0.0195352
AT4G36850	PQ-loop repeat family protein / transmembrane family protein; CONTAINS InterPro DOMAIN/s: Cystinosin/ERS1p repeat (InterPro:IPR006603); BEST Arabidopsis thaliana protein match is: PQ-loop repeat family protein / transmembrane family protein (TAIR:AT2G41050.1); Has 883 Blast hits to 635 proteins in 156 species: Archae - 0; Bacteria - 0; Metazoa - 204; Fungi - 499; Plants - 92; Viruses - 0; Other E…	Down	337.129	23.5842	180.356	-1.73302	0.410528	-4.22144	2.42746e-05	0.0221429
AT1G30730	FAD-binding Berberine family protein; FUNCTIONS IN: electron carrier activity, oxidoreductase activity, FAD binding, catalytic activity; LOCATED IN: endomembrane system; CONTAINS InterPro DOMAIN/s: FAD-binding, type 2 (InterPro:IPR016166), Berberine/berberine-like (InterPro:IPR012951), FAD linked oxidase, N-terminal (InterPro:IPR006094); BEST Arabidopsis thaliana protein match is: FAD-binding Ber…	Down	121.536	11.5927	66.5642	-1.68652	0.41453	-4.06851	4.73142e-05	0.0321489
AT1G75830	Predicted to encode a PR (pathogenesis-related) protein. Belongs to the plant defensin (PDF) family with the following members: At1g75830/PDF1.1, At5g44420/PDF1.2a, At2g26020/PDF1.2b, At5g44430/PDF1.2c, At2g26010/PDF1.3, At1g19610/PDF1.4, At1g55010/PDF1.5, At2g02120/PDF2.1, At2g02100/PDF2.2, At2g02130/PDF2.3, At1g61070/PDF2.4, At5g63660/PDF2.5, At2g02140/PDF2.6, At5g38330/PDF3.1 and At4g30070/PDF…	Down	85.4387	1.2508	43.3447	-1.66547	0.407718	-4.08486	4.41025e-05	0.0316089
AT1G33790	jacalin lectin family protein; INVOLVED IN: biological_process unknown; EXPRESSED IN: 7 plant structures; EXPRESSED DURING: F mature embryo stage, petal differentiation and expansion stage, E expanded cotyledon stage, D bilateral stage; CONTAINS InterPro DOMAIN/s: Mannose-binding lectin (InterPro:IPR001229); BEST Arabidopsis thaliana protein match is: Mannose-binding lectin superfamily protein (T…	Down	238.148	38.1657	138.157	-1.65578	0.399077	-4.14903	3.33884e-05	0.0263002
AT2G05540	Glycine-rich protein family; LOCATED IN: endomembrane system; EXPRESSED IN: 20 plant structures; EXPRESSED DURING: 9 growth stages; CONTAINS InterPro DOMAIN/s: Glycine rich protein (InterPro:IPR010800); BEST Arabidopsis thaliana protein match is: glycine-rich protein 3 (TAIR:AT2G05520.4); Has 20980 Blast hits to 7546 proteins in 779 species: Archae - 6; Bacteria - 3254; Metazoa - 9284; Fungi - 16…	Down	1185.67	109.587	647.63	-1.64752	0.405307	-4.06487	4.80599e-05	0.0321489
AT5G07010	Encodes a sulfotransferase that acts specifically on 11- and 12-hydroxyjasmonic acid. Transcript levels for this enzyme are increased by treatments with jasmonic acid (JA), 12-hydroxyJA, JA-isoleucine, and 12-oxyphytodienoic acid (a JA precursor).	Down	296.444	30.2121	163.328	-1.64295	0.406816	-4.03857	5.3779e-05	0.0348141
AT4G08290	nodulin MtN21-like transporter family protein	Down	295.324	49.6745	172.499	-1.64259	0.396342	-4.14437	3.40743e-05	0.0263002
AT5G43580	Predicted to encode a PR (pathogenesis-related) peptide that belongs to the PR-6 proteinase inhibitor family. Functions in resistance to necrotrophic fungi and insect herbivory. Six putative PR-6-type protein encoding genes are found in Arabidopsis: At2g38900, At2g38870, At5g43570, At5g43580, At3g50020 and At3g46860.	Down	589.915	115.902	352.908	-1.63203	0.38033	-4.29109	1.77799e-05	0.0178403
AT3G47340	encodes a glutamine-dependent asparagine synthetase, the predicted ASN1 peptide contains a purF-type glutamine-binding domain, and is expressed predominantly in shoot tissues, where light has a negative effect on its mRNA accumulation. Expression is induced within 3 hours of dark treatment, in senescing leaves and treatment with exogenous photosynthesis inhibitor. Induction of gene expression was…	Down	1382.06	93.8043	737.931	-1.62525	0.408716	-3.97648	6.99424e-05	0.0425334
AT1G03880	Protein is tyrosine-phosphorylated and its phosphorylation state is modulated in response to ABA in Arabidopsis thaliana seeds.	Down	105.732	5.00322	55.3678	-1.61946	0.412303	-3.92784	8.57129e-05	0.0491453
AT3G49780	Phytosulfokine 3 precursor, coding for a unique plant peptide growth factor. Plants overexpressing this gene (under a 35S promoter), develop normal cotyledons and hypocotyls but their growth, in particular that of their roots, was faster than that of wildtype.	Down	463.832	74.6567	269.244	-1.61556	0.39244	-4.1167	3.84337e-05	0.0285662
AT3G17520	Late embryogenesis abundant protein (LEA) family protein; INVOLVED IN: embryo development ending in seed dormancy; LOCATED IN: endomembrane system; EXPRESSED IN: cultured cell, seed, leaf; EXPRESSED DURING: dry seed stage, LP.04 four leaves visible, seed development stages; BEST Arabidopsis thaliana protein match is: late embryogenesis abundant domain-containing protein / LEA domain-containing pr…	Down	913.57	228.406	570.988	-1.61519	0.385394	-4.19101	2.77716e-05	0.0232217
AT3G52250	POWERDRESS	Down	751.201	153.7	452.451	-1.59296	0.379515	-4.19736	2.70047e-05	0.0232217
AT5G01600	Encodes a ferretin protein that is targeted to the chloroplast. Member of a Ferritin gene family. Gene expression is induced in response to iron overload and by nitric oxide. Expression of the gene is downregulated in the presence of paraquat, an inducer of photoxidative stress.	Down	2988.33	664.263	1826.3	-1.58886	0.361955	-4.38966	1.13526e-05	0.0126569
AT1G64660	Encodes a functional methionine gamma-lyase, a cytosolic enzyme catalyzes the degradation of methionine into methanethiol, alpha-ketobutyrate and ammonia. The catabolism of excess methionine is important to methionine homeostasis.	Down	1354.82	294.717	824.769	-1.47176	0.370857	-3.96853	7.23165e-05	0.0426837
AT5G47990	encodes a member of the CYP705A family of cytochrome P450 enzymes. It appears to catalyze the addition of a double bond to thalian-diol at carbon 15. Reduced levels of THAD expression lead to a build up of thalian-diol in root extracts. thad1-1 mutants also have longer roots than wild type seedlings.	Up	350.291	1389.73	870.009	1.45747	0.36565	3.98597	6.72036e-05	0.0421451
AT2G42530	cold regulated 15b (COR15B); INVOLVED IN: response to cold, defense response to fungus; LOCATED IN: chloroplast, chloroplast stroma, chloroplast envelope; EXPRESSED IN: 21 plant structures; EXPRESSED DURING: 13 growth stages; BEST Arabidopsis thaliana protein match is: cold-regulated 15a (TAIR:AT2G42540.2); Has 194 Blast hits to 148 proteins in 43 species: Archae - 0; Bacteria - 18; Metazoa - 5; …	Up	302.646	1743.3	1022.97	1.66886	0.379874	4.39318	1.11702e-05	0.0126569
AT3G14210	A semidominant QTL which has an epistatic effect on the Epithiospecifier gene. Represses nitrile formation and favors isothiocyanate production during glucosinolate hydrolysis. The functional allele deters the insect herbivory T. ni.	Up	1041.19	5971.87	3506.53	1.92956	0.376752	5.12157	3.03001e-07	0.000868659
AT1G69140	pseudogene, hypothetical protein	Up	7.12857	163.84	85.4845	2.16102	0.413523	5.22587	1.73336e-07	0.000579751
AT5G35935	transposable element gene; copia-like retrotransposon family, has a 2.0e-232 P-value blast match to GB:CAA72989 open reading frame 1 (Ty1_Copia-element) (Brassica oleracea)	Up	7.51647	158.334	82.9253	2.1995	0.413303	5.32178	1.02759e-07	0.000412432
