# Supplementary material for: POWERDRESS-mediated histone deacetylation is essential for thermomorphogenesis in Arabidopsis thaliana
Source: PLoS Genet. 2018 Mar 16;14(3):e1007280. doi: 10.1371/journal.pgen.1007280 (PMC5874081; doi:10.1371/journal.pgen.1007280)
Supplement: S2 Table — (XLSX) [file pgen.1007280.s020.xlsx]

## Sheet: New_Col_27_2hrs_vs_pwr_27_2hrs_
Table S2: Differentially expressed genes (DEGs) between Col-0 and pwr-2 at 27ºC
Gene ID	Description	Up/Down in pwr-2	MNC_Col_27_2hrs	MNC_pwr_27_2hrs	baseMean	log2FoldChange	lfcSE	stat	pvalue	padj
AT4G36850	PQ-loop repeat family protein / transmembrane family protein; CONTAINS InterPro DOMAIN/s: Cystinosin/ERS1p repeat (InterPro:IPR006603); BEST Arabidopsis thaliana protein match is: PQ-loop repeat family protein / transmembrane family protein (TAIR:AT2G41050.1); Has 883 Blast hits to 635 proteins in 156 species: Archae - 0; Bacteria - 0; Metazoa - 204; Fungi - 499; Plants - 92; Viruses - 0; Other E…	Down	424.537	6.20921	215.373	-4.41766	0.491127	-8.99494	2.36358e-19	4.22737e-16
AT2G15880	Leucine-rich repeat (LRR) family protein; FUNCTIONS IN: structural constituent of cell wall; LOCATED IN: endomembrane system; EXPRESSED IN: 15 plant structures; EXPRESSED DURING: 8 growth stages; CONTAINS InterPro DOMAIN/s: Leucine-rich repeat (InterPro:IPR001611); BEST Arabidopsis thaliana protein match is: Leucine-rich repeat (LRR) family protein (TAIR:AT4G33970.1); Has 436796 Blast hits to 106…	Down	1480.33	37.3564	758.845	-3.75563	0.460574	-8.15423	3.51414e-16	2.88072e-13
AT2G05540	Glycine-rich protein family; LOCATED IN: endomembrane system; EXPRESSED IN: 20 plant structures; EXPRESSED DURING: 9 growth stages; CONTAINS InterPro DOMAIN/s: Glycine rich protein (InterPro:IPR010800); BEST Arabidopsis thaliana protein match is: glycine-rich protein 3 (TAIR:AT2G05520.4); Has 20980 Blast hits to 7546 proteins in 779 species: Archae - 6; Bacteria - 3254; Metazoa - 9284; Fungi - 16…	Down	3191.41	174.917	1683.16	-3.36185	0.456403	-7.36597	1.75862e-13	9.88548e-11
AT3G13750	beta-galactosidase, glycosyl hydrolase family 35	Down	18170.3	730.211	9450.23	-3.30243	0.451115	-7.32058	2.46903e-13	1.24553e-10
AT3G23800	selenium-binding protein 3 (SBP3); FUNCTIONS IN: selenium binding; LOCATED IN: cellular_component unknown; EXPRESSED IN: root; CONTAINS InterPro DOMAIN/s: Cytochrome cd1-nitrite reductase-like, C-terminal haem d1 (InterPro:IPR011048), Selenium-binding protein (InterPro:IPR008826); BEST Arabidopsis thaliana protein match is: selenium-binding protein 1 (TAIR:AT4G14030.2); Has 910 Blast hits to 900 …	Down	132.638	5.66809	69.1528	-3.17544	0.535206	-5.93311	2.97257e-09	5.21104e-07
AT5G25130	putative cytochrome P450	Down	390.47	26.1605	208.315	-3.13098	0.45969	-6.81105	9.68863e-12	3.02562e-09
AT1G80440	Galactose oxidase/kelch repeat superfamily protein; CONTAINS InterPro DOMAIN/s: Galactose oxidase/kelch, beta-propeller (InterPro:IPR011043), Kelch repeat type 1 (InterPro:IPR006652), Kelch related (InterPro:IPR013089), Kelch-type beta propeller (InterPro:IPR015915); BEST Arabidopsis thaliana protein match is: Galactose oxidase/kelch repeat superfamily protein (TAIR:AT1G15670.1); Has 30201 Blast …	Down	1593.4	68.1301	830.763	-3.12988	0.475606	-6.58083	4.6783e-11	1.19534e-08
AT1G54040	Epithiospecifier protein, interacts with WRKY53. Involved in pathogen resistance and leaf senescence.	Down	1083.82	76.6905	580.256	-3.05397	0.446754	-6.83592	8.14811e-12	2.62797e-09
AT5G61590	encodes a member of the ERF (ethylene response factor) subfamily B-3 of ERF/AP2 transcription factor family. The protein contains one AP2 domain. There are 18 members in this subfamily including ATERF-1, ATERF-2, AND ATERF-5.	Down	738.893	54.4308	396.662	-3.04156	0.414356	-7.34046	2.12859e-13	1.10205e-10
AT1G23390	Kelch repeat-containing F-box family protein; CONTAINS InterPro DOMAIN/s: F-box domain, cyclin-like (InterPro:IPR001810), F-box domain, Skp2-like (InterPro:IPR022364), Galactose oxidase/kelch, beta-propeller (InterPro:IPR011043), Kelch-type beta propeller (InterPro:IPR015915); BEST Arabidopsis thaliana protein match is: Galactose oxidase/kelch repeat superfamily protein (TAIR:AT3G24760.1); Has 14…	Down	3405.46	221.305	1813.38	-3.034	0.439674	-6.90056	5.17978e-12	1.75702e-09
AT1G22690	Gibberellin-regulated family protein; FUNCTIONS IN: molecular_function unknown; INVOLVED IN: response to gibberellin stimulus; LOCATED IN: endomembrane system; EXPRESSED IN: 18 plant structures; EXPRESSED DURING: 10 growth stages; CONTAINS InterPro DOMAIN/s: Gibberellin regulated protein (InterPro:IPR003854); BEST Arabidopsis thaliana protein match is: Gibberellin-regulated family protein (TAIR:A…	Down	1049.14	101.434	575.288	-2.97104	0.446808	-6.64947	2.9416e-11	8.26756e-09
AT4G39675	unknown protein; Has 30201 Blast hits to 17322 proteins in 780 species: Archae - 12; Bacteria - 1396; Metazoa - 17338; Fungi - 3422; Plants - 5037; Viruses - 0; Other Eukaryotes - 2996 (source: NCBI BLink).	Down	386.996	17.0471	202.021	-2.90911	0.510946	-5.69356	1.24415e-08	1.88288e-06
AT5G28770	bZIP protein BZO2H3 mRNA, partial cds	Down	458.105	26.6315	242.368	-2.90906	0.47687	-6.10032	1.05856e-09	2.04178e-07
AT5G22920	CHY-type/CTCHY-type/RING-type Zinc finger protein; FUNCTIONS IN: zinc ion binding; EXPRESSED IN: 25 plant structures; EXPRESSED DURING: 14 growth stages; CONTAINS InterPro DOMAIN/s: Zinc finger, CHY-type (InterPro:IPR008913), Zinc finger, CTCHY-type (InterPro:IPR017921), Zinc finger, RING-type (InterPro:IPR001841), Zinc finger, C3HC4 RING-type (InterPro:IPR018957); BEST Arabidopsis thaliana prote…	Down	801.135	44.5896	422.862	-2.89609	0.474408	-6.10464	1.0303e-09	2.00694e-07
AT2G44380	Cysteine/Histidine-rich C1 domain family protein; CONTAINS InterPro DOMAIN/s: DC1 (InterPro:IPR004146), C1-like (InterPro:IPR011424); BEST Arabidopsis thaliana protein match is: Cysteine/Histidine-rich C1 domain family protein (TAIR:AT5G43520.1); Has 1997 Blast hits to 742 proteins in 26 species: Archae - 0; Bacteria - 0; Metazoa - 5; Fungi - 0; Plants - 1986; Viruses - 0; Other Eukaryotes - 6 (s…	Down	157.073	10.581	83.827	-2.87933	0.517055	-5.56872	2.56622e-08	3.53061e-06
AT4G16690	Encodes a protein shown to have carboxylesterase activity, methyl IAA esterase activity, and methyl jasmonate esterase activity in vitro. This protein does not act on MeSA, MeGA4, or MEGA9 in vitro. Although MES16 is similar to MES17, a MeIAA hydrolase, two mes16 mutant lines (SALK_151578) and (SALK_139756) do not show altered sensitivity to MeIAA in root growth assays. MES16 transcripts appear t…	Down	326.996	25.9464	176.471	-2.8315	0.490747	-5.76978	7.93758e-09	1.25939e-06
AT3G06070	unknown protein; BEST Arabidopsis thaliana protein match is: unknown protein (TAIR:AT5G19190.1); Has 33 Blast hits to 33 proteins in 12 species: Archae - 0; Bacteria - 0; Metazoa - 1; Fungi - 0; Plants - 32; Viruses - 0; Other Eukaryotes - 0 (source: NCBI BLink).	Down	541.807	39.6885	290.748	-2.75686	0.501333	-5.49906	3.81821e-08	5.07564e-06
AT4G27150	seed storage albumin 2 (SESA2); FUNCTIONS IN: lipid binding, nutrient reservoir activity; INVOLVED IN: lipid transport; LOCATED IN: endomembrane system; EXPRESSED DURING: seed development stages; CONTAINS InterPro DOMAIN/s: Bifunctional trypsin/alpha-amylase inhibitor (InterPro:IPR013771), Bifunctional inhibitor/plant lipid transfer protein/seed storage (InterPro:IPR016140), Napin/ Bra allergen (…	Down	90.4563	3.37517	46.9158	-2.73178	0.578573	-4.72159	2.34013e-06	0.000184898
AT4G15690	Thioredoxin superfamily protein; FUNCTIONS IN: electron carrier activity, arsenate reductase (glutaredoxin) activity, protein disulfide oxidoreductase activity; INVOLVED IN: cell redox homeostasis; LOCATED IN: endomembrane system; EXPRESSED IN: 6 plant structures; EXPRESSED DURING: 7 growth stages; CONTAINS InterPro DOMAIN/s: Glutaredoxin-like, plant II (InterPro:IPR011905), Thioredoxin fold (Int…	Down	108.257	4.58585	56.4213	-2.72874	0.566316	-4.81841	1.44707e-06	0.00012083
AT3G23880	F-box and associated interaction domains-containing protein; FUNCTIONS IN: molecular_function unknown; INVOLVED IN: biological_process unknown; LOCATED IN: nucleus; EXPRESSED IN: 16 plant structures; EXPRESSED DURING: 10 growth stages; CONTAINS InterPro DOMAIN/s: F-box domain, cyclin-like (InterPro:IPR001810), F-box domain, Skp2-like (InterPro:IPR022364), F-box associated domain, type 3 (InterPro…	Down	251.336	16.3775	133.857	-2.71038	0.505836	-5.35822	8.40465e-08	1.00825e-05
AT5G56550	Encodes OXIDATIVE STRESS 3 (OXS3)&#65292; involved in tolerance to heavy metals and oxidative stress.	Down	217.27	7.37709	112.323	-2.69031	0.564171	-4.76861	1.85505e-06	0.000150811
AT2G15890	maternal effect embryo arrest 14 (MEE14); FUNCTIONS IN: molecular_function unknown; INVOLVED IN: defense response to fungus, embryo development ending in seed dormancy; LOCATED IN: chloroplast; EXPRESSED IN: 22 plant structures; EXPRESSED DURING: 13 growth stages; Has 87 Blast hits to 87 proteins in 44 species: Archae - 0; Bacteria - 0; Metazoa - 0; Fungi - 0; Plants - 85; Viruses - 0; Other Euka…	Down	3308.94	283.369	1796.16	-2.6635	0.401149	-6.63967	3.14376e-11	8.7113e-09
AT4G37610	BTB and TAZ domain protein. Located in cytoplasm and expressed in fruit, flower and leaves.	Down	649.89	34.8339	342.362	-2.66246	0.511138	-5.20888	1.89989e-07	2.04253e-05
AT5G49730	Encodes a plasma membrane-located ferric chelate reductase. Its mRNA is expressed in green aerial tissues (shoot, flower and cotyledon) in a light- and cell differentiation-specific manner.	Down	1885.67	215.726	1050.7	-2.60081	0.387958	-6.70383	2.03023e-11	5.87394e-09
AT5G17300	Myb-like transcription factor that regulates hypocotyl growth by regulating free auxin levels in a time-of-day specific manner.	Down	288.733	23.2991	156.016	-2.59184	0.483667	-5.35874	8.38058e-08	1.00825e-05
AT2G22980	serine carboxypeptidase-like 13 (SCPL13); FUNCTIONS IN: serine-type carboxypeptidase activity; INVOLVED IN: proteolysis; LOCATED IN: endomembrane system; EXPRESSED IN: 23 plant structures; EXPRESSED DURING: 13 growth stages; CONTAINS InterPro DOMAIN/s: Peptidase S10, serine carboxypeptidase (InterPro:IPR001563); BEST Arabidopsis thaliana protein match is: serine carboxypeptidase-like 11 (TAIR:AT2…	Down	626.452	64.6848	345.568	-2.58096	0.421451	-6.12398	9.12676e-10	1.7956e-07
AT5G10250	Encodes a protein with an N-terminal BTB/POZ domain and a C-terminal NPH3 family domain. dot3 mutants have defects in shoot and primary root growth and produce an aberrant parallel venation pattern in juvenile leaves.	Down	79.4391	4.54304	41.9911	-2.56056	0.572723	-4.47086	7.79056e-06	0.000521331
AT5G56100	glycine-rich protein / oleosin; FUNCTIONS IN: molecular_function unknown; INVOLVED IN: lipid storage; LOCATED IN: monolayer-surrounded lipid storage body, integral to membrane, membrane; EXPRESSED IN: 21 plant structures; EXPRESSED DURING: 12 growth stages; CONTAINS InterPro DOMAIN/s: Oleosin (InterPro:IPR000136); Has 1807 Blast hits to 1807 proteins in 277 species: Archae - 0; Bacteria - 0; Meta…	Down	245.653	20.6637	133.158	-2.54393	0.50464	-5.04109	4.62896e-07	4.64644e-05
AT1G11530	Encodes a monocysteinic thioredoxin, thioredoxin in which the second cysteine of the redox site is replaced by a serine, with low disulfide reductase but efficient disulfide isomerase activity.	Down	427.582	44.6907	236.136	-2.54088	0.432966	-5.86854	4.3965e-09	7.39289e-07
AT5G43580	Predicted to encode a PR (pathogenesis-related) peptide that belongs to the PR-6 proteinase inhibitor family. Functions in resistance to necrotrophic fungi and insect herbivory. Six putative PR-6-type protein encoding genes are found in Arabidopsis: At2g38900, At2g38870, At5g43570, At5g43580, At3g50020 and At3g46860.	Down	846.015	102.185	474.1	-2.53712	0.384532	-6.59794	4.16914e-11	1.10843e-08
AT3G49790	Carbohydrate-binding protein; FUNCTIONS IN: ATP binding; INVOLVED IN: biological_process unknown; EXPRESSED IN: 21 plant structures; EXPRESSED DURING: 11 growth stages; CONTAINS InterPro DOMAIN/s: ATPase-like, ATP-binding domain (InterPro:IPR003594); BEST Arabidopsis thaliana protein match is: Carbohydrate-binding protein (TAIR:AT1G10150.1); Has 109 Blast hits to 107 proteins in 18 species: Archa…	Down	472.833	29.123	250.978	-2.53233	0.518079	-4.88793	1.01903e-06	9.07171e-05
AT1G75750	GA-responsive GAST1 protein homolog regulated by BR and GA antagonistically. Possibly involved in cell elongation based on expression data	Down	1991.86	241.385	1116.62	-2.51295	0.408403	-6.15311	7.59797e-10	1.55711e-07
AT5G01600	Encodes a ferretin protein that is targeted to the chloroplast. Member of a Ferritin gene family. Gene expression is induced in response to iron overload and by nitric oxide. Expression of the gene is downregulated in the presence of paraquat, an inducer of photoxidative stress.	Down	4878.04	734.011	2806.02	-2.50923	0.329016	-7.62647	2.41276e-14	1.58229e-11
AT5G19190	unknown protein; BEST Arabidopsis thaliana protein match is: unknown protein (TAIR:AT3G06070.1); Has 1807 Blast hits to 1807 proteins in 277 species: Archae - 0; Bacteria - 0; Metazoa - 736; Fungi - 347; Plants - 385; Viruses - 0; Other Eukaryotes - 339 (source: NCBI BLink).	Down	1449.65	181.656	815.655	-2.49404	0.424211	-5.87924	4.12147e-09	6.99015e-07
AT4G15700	Thioredoxin superfamily protein; FUNCTIONS IN: electron carrier activity, arsenate reductase (glutaredoxin) activity, protein disulfide oxidoreductase activity; INVOLVED IN: cell redox homeostasis; LOCATED IN: endomembrane system; EXPRESSED IN: 16 plant structures; EXPRESSED DURING: 9 growth stages; CONTAINS InterPro DOMAIN/s: Glutaredoxin-like, plant II (InterPro:IPR011905), Thioredoxin fold (In…	Down	87.7736	4.45741	46.1155	-2.46945	0.580496	-4.25403	2.09953e-05	0.00120426
AT3G22210	unknown protein; FUNCTIONS IN: molecular_function unknown; INVOLVED IN: biological_process unknown; LOCATED IN: endomembrane system; EXPRESSED IN: 21 plant structures; EXPRESSED DURING: 13 growth stages; Has 26 Blast hits to 26 proteins in 13 species: Archae - 0; Bacteria - 0; Metazoa - 0; Fungi - 0; Plants - 26; Viruses - 0; Other Eukaryotes - 0 (source: NCBI BLink).	Down	629.307	91.9549	360.631	-2.42495	0.39092	-6.2032	5.53277e-10	1.17045e-07
AT1G75490	encodes a member of the DREB subfamily A-2 of ERF/AP2 transcription factor family. The protein contains one AP2 domain. There are eight members in this subfamily including DREB2A AND DREB2B that are involved in response to drought.	Down	93.9286	2.25011	48.0894	-2.40895	0.601077	-4.00772	6.13076e-05	0.00294187
AT2G05160	CCCH-type zinc fingerfamily protein with RNA-binding domain; FUNCTIONS IN: RNA binding, nucleotide binding, zinc ion binding, nucleic acid binding; INVOLVED IN: biological_process unknown; LOCATED IN: cellular_component unknown; EXPRESSED IN: 6 plant structures; EXPRESSED DURING: 4 anthesis, petal differentiation and expansion stage; CONTAINS InterPro DOMAIN/s: Zinc finger, CCCH-type (InterPro:IP…	Down	202.639	23.9104	113.274	-2.40574	0.489913	-4.91055	9.08217e-07	8.20789e-05
AT2G40610	member of Alpha-Expansin Gene Family. Naming convention from the Expansin Working Group (Kende et al, 2004. Plant Mol Bio). Involved in the formation of nematode-induced syncytia in roots of Arabidopsis thaliana.	Down	1928.3	294.851	1111.58	-2.38062	0.429179	-5.54691	2.90758e-08	3.97248e-06
AT3G50560	NAD(P)-binding Rossmann-fold superfamily protein; FUNCTIONS IN: oxidoreductase activity, binding, catalytic activity; INVOLVED IN: oxidation reduction, metabolic process; LOCATED IN: cellular_component unknown; EXPRESSED IN: 19 plant structures; EXPRESSED DURING: 11 growth stages; CONTAINS InterPro DOMAIN/s: NAD(P)-binding domain (InterPro:IPR016040), Glucose/ribitol dehydrogenase (InterPro:IPR00…	Down	230.312	14.4545	122.383	-2.37473	0.551172	-4.30852	1.64353e-05	0.000982824
AT5G49740	Encodes a chloroplast ferric chelate reductase. Shows differential splicing and has three different mRNA products. Expressed in the shoot, flower and cotyledon.	Down	1984.8	297.988	1141.39	-2.34711	0.36119	-6.49828	8.1242e-11	1.97328e-08
AT5G04190	Encodes phytochrome kinase substrate 4, a phytochrome signaling component involved in phototropism. It is phosphorylated in a phot1-dependent manner in vitro. Phosphorylation is transient and regulated by a type 2- protein phosphatase.	Down	89.3627	6.6647	48.0137	-2.30821	0.572176	-4.0341	5.48126e-05	0.00267589
AT1G55960	Polyketide cyclase/dehydrase and lipid transport superfamily protein; CONTAINS InterPro DOMAIN/s: Lipid-binding START (InterPro:IPR002913); BEST Arabidopsis thaliana protein match is: Polyketide cyclase/dehydrase and lipid transport superfamily protein (TAIR:AT3G13062.1); Has 265 Blast hits to 265 proteins in 57 species: Archae - 0; Bacteria - 0; Metazoa - 86; Fungi - 0; Plants - 153; Viruses - 0…	Down	3620.41	572.884	2096.65	-2.28939	0.391053	-5.85444	4.78634e-09	7.98021e-07
AT4G21870	HSP20-like chaperones superfamily protein; CONTAINS InterPro DOMAIN/s: Heat shock protein Hsp20 (InterPro:IPR002068), HSP20-like chaperone (InterPro:IPR008978); BEST Arabidopsis thaliana protein match is: HSP20-like chaperones superfamily protein (TAIR:AT1G53540.1); Has 2331 Blast hits to 2331 proteins in 523 species: Archae - 47; Bacteria - 802; Metazoa - 2; Fungi - 44; Plants - 1239; Viruses - …	Down	294.408	41.3702	167.889	-2.2702	0.456806	-4.96972	6.70507e-07	6.53047e-05
AT5G15290	Uncharacterised protein family (UPF0497); CONTAINS InterPro DOMAIN/s: Uncharacterised protein family UPF0497, trans-membrane plant (InterPro:IPR006702), Uncharacterised protein family UPF0497, trans-membrane plant subgroup (InterPro:IPR006459); BEST Arabidopsis thaliana protein match is: Uncharacterised protein family (UPF0497) (TAIR:AT1G14160.1); Has 635 Blast hits to 635 proteins in 21 species:…	Down	100.294	10.4954	55.3948	-2.26403	0.552549	-4.09743	4.17765e-05	0.0021516
AT2G22990	sinapoylglucose:malate sinapoyltransferase. Catalyzes the formation of sinapoylmalate from sinapoylglucose. Mutants accumulate excess sinapoylglucose.	Down	10453.2	1792.49	6122.86	-2.25016	0.400004	-5.62535	1.85134e-08	2.71816e-06
AT4G27160	seed storage albumin 3 (SESA3); FUNCTIONS IN: lipid binding, nutrient reservoir activity; INVOLVED IN: lipid transport; LOCATED IN: endomembrane system; CONTAINS InterPro DOMAIN/s: Bifunctional trypsin/alpha-amylase inhibitor (InterPro:IPR013771), Bifunctional inhibitor/plant lipid transfer protein/seed storage (InterPro:IPR016140), Napin/ Bra allergen (InterPro:IPR000617), Plant lipid transfer p…	Down	121.006	7.37709	64.1914	-2.2363	0.577304	-3.87369	0.000107199	0.0047803
AT1G74670	Gibberellin-regulated family protein; FUNCTIONS IN: molecular_function unknown; INVOLVED IN: in 6 processes; LOCATED IN: endomembrane system; EXPRESSED IN: 21 plant structures; EXPRESSED DURING: 13 growth stages; CONTAINS InterPro DOMAIN/s: Gibberellin regulated protein (InterPro:IPR003854); BEST Arabidopsis thaliana protein match is: GAST1 protein homolog 4 (TAIR:AT5G15230.1); Has 479 Blast hits…	Down	3508.41	618.639	2063.53	-2.23313	0.424228	-5.26398	1.4097e-07	1.59393e-05
AT4G15680	Thioredoxin superfamily protein; FUNCTIONS IN: electron carrier activity, arsenate reductase (glutaredoxin) activity, protein disulfide oxidoreductase activity; INVOLVED IN: cell redox homeostasis; LOCATED IN: endomembrane system; EXPRESSED IN: 14 plant structures; EXPRESSED DURING: 8 growth stages; CONTAINS InterPro DOMAIN/s: Glutaredoxin-like, plant II (InterPro:IPR011905), Thioredoxin fold (In…	Down	121.531	7.66131	64.5963	-2.22218	0.584611	-3.80113	0.000144038	0.00602939
AT1G30720	FAD-binding Berberine family protein; FUNCTIONS IN: electron carrier activity, oxidoreductase activity, FAD binding, catalytic activity; LOCATED IN: endomembrane system; CONTAINS InterPro DOMAIN/s: FAD-binding, type 2 (InterPro:IPR016166), Berberine/berberine-like (InterPro:IPR012951), FAD linked oxidase, N-terminal (InterPro:IPR006094); BEST Arabidopsis thaliana protein match is: FAD-binding Ber…	Down	205.136	20.0369	112.587	-2.22126	0.529578	-4.1944	2.73597e-05	0.00152486
AT2G25200	Plant protein of unknown function (DUF868); CONTAINS InterPro DOMAIN/s: Protein of unknown function DUF868, plant (InterPro:IPR008586); BEST Arabidopsis thaliana protein match is: Plant protein of unknown function (DUF868) (TAIR:AT5G11000.1); Has 283 Blast hits to 283 proteins in 16 species: Archae - 0; Bacteria - 0; Metazoa - 0; Fungi - 0; Plants - 283; Viruses - 0; Other Eukaryotes - 0 (source:…	Down	109.678	10.5382	60.1079	-2.18747	0.558239	-3.91851	8.90974e-05	0.00406706
AT3G11930	Adenine nucleotide alpha hydrolases-like superfamily protein; FUNCTIONS IN: molecular_function unknown; INVOLVED IN: response to stress; LOCATED IN: cellular_component unknown; EXPRESSED IN: 18 plant structures; EXPRESSED DURING: 9 growth stages; CONTAINS InterPro DOMAIN/s: UspA (InterPro:IPR006016), Rossmann-like alpha/beta/alpha sandwich fold (InterPro:IPR014729), Universal stress protein A (In…	Down	1645.79	261.979	953.884	-2.18251	0.403178	-5.41328	6.18823e-08	7.7546e-06
AT3G15630	unknown protein; FUNCTIONS IN: molecular_function unknown; INVOLVED IN: biological_process unknown; LOCATED IN: chloroplast; EXPRESSED IN: 24 plant structures; EXPRESSED DURING: 15 growth stages; BEST Arabidopsis thaliana protein match is: unknown protein (TAIR:AT1G52720.1); Has 61 Blast hits to 61 proteins in 13 species: Archae - 0; Bacteria - 0; Metazoa - 0; Fungi - 0; Plants - 61; Viruses - 0;…	Down	377.07	26.503	201.786	-2.18131	0.539825	-4.04077	5.32768e-05	0.00262042
AT4G27170	seed storage albumin 4 (SESA4); FUNCTIONS IN: lipid binding, nutrient reservoir activity; INVOLVED IN: lipid transport; LOCATED IN: endomembrane system; CONTAINS InterPro DOMAIN/s: Bifunctional trypsin/alpha-amylase inhibitor (InterPro:IPR013771), Bifunctional inhibitor/plant lipid transfer protein/seed storage (InterPro:IPR016140), Napin/ Bra allergen (InterPro:IPR000617), Plant lipid transfer p…	Down	45.0567	0.54112	22.7989	-2.17842	0.610278	-3.56956	0.000357584	0.0126987
AT2G20670	Protein of unknown function (DUF506) ; LOCATED IN: chloroplast; EXPRESSED IN: 22 plant structures; EXPRESSED DURING: 14 growth stages; CONTAINS InterPro DOMAIN/s: Protein of unknown function DUF506, plant (InterPro:IPR006502); BEST Arabidopsis thaliana protein match is: Protein of unknown function (DUF506) (TAIR:AT4G32480.1); Has 375 Blast hits to 373 proteins in 24 species: Archae - 0; Bacteria …	Down	1140.42	144.116	642.268	-2.17166	0.478539	-4.53812	5.6759e-06	0.000393196
AT1G15040	Encodes a nitrogen regulated putative glutamine amidotransferase that represses shoot branching.	Down	127.922	7.24864	67.5855	-2.16829	0.582236	-3.72408	0.000196027	0.00782279
AT1G08980	Encodes an enzyme with similarity to bacterial acylamidohydrolases and exhibits indole-3-acetamide amidohydrolase activity in vitro. This enzyme may be involved in the in vivo biosynthesis of indole-acetic acid from indole-3-acetamide, a native metabolite of A. thaliana. It appears to exist as a monomer.	Down	802.868	128.042	465.455	-2.15756	0.410741	-5.25286	1.49756e-07	1.67404e-05
AT5G39080	HXXXD-type acyl-transferase family protein; FUNCTIONS IN: transferase activity, transferring acyl groups other than amino-acyl groups, transferase activity; INVOLVED IN: biological_process unknown; LOCATED IN: cellular_component unknown; EXPRESSED IN: 16 plant structures; EXPRESSED DURING: 9 growth stages; CONTAINS InterPro DOMAIN/s: Transferase (InterPro:IPR003480); BEST Arabidopsis thaliana pro…	Down	987.365	175.318	581.342	-2.15639	0.414432	-5.20325	1.95834e-07	2.09394e-05
AT1G69530	Member of Alpha-Expansin Gene Family. Naming convention from the Expansin Working Group (Kende et al, Plant Mol Bio). Involved in the formation of nematode-induced syncytia in roots of Arabidopsis thaliana.	Down	6682.27	1145.02	3913.64	-2.15634	0.382157	-5.64256	1.67537e-08	2.49042e-06
AT5G20630	Encodes a germin-like protein. Its transcripts are more abundant in RNA from leaves collected in the evening, suggesting some kind of circadian regulation.	Down	5816.62	1162.92	3489.77	-2.14048	0.326442	-6.557	5.49007e-11	1.38476e-08
AT1G12780	Encodes a UDP-glucose epimerase that catalyzes the interconversion of the sugar nucleotides UDP-glucose UDP-galactose via a UDP-4-keto-hexose intermediate. Responsive to stress.	Down	924.307	141.403	532.855	-2.12975	0.407976	-5.22028	1.78648e-07	1.93117e-05
AT2G25900	putative Cys3His zinc finger protein (ATCTH) mRNA, complete	Down	851.552	114.612	483.082	-2.1148	0.458825	-4.60916	4.04302e-06	0.00030016
AT5G11070	unknown protein; Has 1807 Blast hits to 1807 proteins in 277 species: Archae - 0; Bacteria - 0; Metazoa - 736; Fungi - 347; Plants - 385; Viruses - 0; Other Eukaryotes - 339 (source: NCBI BLink).	Down	410.584	61.2085	235.896	-2.11358	0.449598	-4.70104	2.5884e-06	0.000199702
AT5G05440	Encodes a member of the PYR (pyrabactin resistance )/PYL(PYR1-like)/RCAR (regulatory components of ABA receptor) family proteins with 14 members. PYR/PYL/RCAR family proteins function as abscisic acid sensors. Mediate ABA-dependent regulation of protein phosphatase 2Cs ABI1 and ABI2.	Down	300.154	45.0724	172.613	-2.10945	0.476103	-4.43065	9.39476e-06	0.000604028
AT1G73300	serine carboxypeptidase-like 2 (scpl2); FUNCTIONS IN: serine-type carboxypeptidase activity; INVOLVED IN: proteolysis; LOCATED IN: endomembrane system; CONTAINS InterPro DOMAIN/s: Peptidase S10, serine carboxypeptidase (InterPro:IPR001563); BEST Arabidopsis thaliana protein match is: serine carboxypeptidase-like 1 (TAIR:AT5G36180.1); Has 4062 Blast hits to 3951 proteins in 474 species: Archae - 0…	Down	46.3785	1.70899	24.0438	-2.10859	0.607585	-3.47043	0.000519616	0.0169816
AT2G34060	Peroxidase superfamily protein; FUNCTIONS IN: peroxidase activity, heme binding; INVOLVED IN: response to oxidative stress, oxidation reduction; LOCATED IN: endomembrane system; EXPRESSED IN: root, flower; EXPRESSED DURING: petal differentiation and expansion stage; CONTAINS InterPro DOMAIN/s: Haem peroxidase (InterPro:IPR010255), Plant peroxidase (InterPro:IPR000823), Peroxidases heam-ligand bin…	Down	225.953	36.6559	131.304	-2.10434	0.476851	-4.413	1.0195e-05	0.000649113
AT1G20160	ATSBT5.2; FUNCTIONS IN: identical protein binding, serine-type endopeptidase activity; INVOLVED IN: proteolysis, negative regulation of catalytic activity; LOCATED IN: apoplast; EXPRESSED IN: 24 plant structures; EXPRESSED DURING: 12 growth stages; CONTAINS InterPro DOMAIN/s: Protease-associated PA (InterPro:IPR003137), Proteinase inhibitor, propeptide (InterPro:IPR009020), Peptidase S8/S53, subt…	Down	570.467	88.3228	329.395	-2.10305	0.443667	-4.74015	2.13556e-06	0.000170101
AT3G46130	Encodes a putative transcription factor (MYB48) that functions to regulate flavonol biosynthesis primarily in cotyledons.	Down	408.56	75.223	241.892	-2.09258	0.405004	-5.1668	2.3813e-07	2.53242e-05
AT4G37540	LOB domain-containing protein 39 (LBD39); CONTAINS InterPro DOMAIN/s: Lateral organ boundaries, LOB (InterPro:IPR004883); BEST Arabidopsis thaliana protein match is: LOB domain-containing protein 38 (TAIR:AT3G49940.1); Has 571 Blast hits to 570 proteins in 25 species: Archae - 0; Bacteria - 0; Metazoa - 0; Fungi - 0; Plants - 571; Viruses - 0; Other Eukaryotes - 0 (source: NCBI BLink).	Down	448.384	81.3584	264.871	-2.09185	0.424045	-4.93308	8.0941e-07	7.6193e-05
AT4G27450	Aluminium induced protein with YGL and LRDR motifs; FUNCTIONS IN: molecular_function unknown; INVOLVED IN: biological_process unknown; LOCATED IN: cytosol, nucleus, plasma membrane; EXPRESSED IN: 25 plant structures; EXPRESSED DURING: 14 growth stages; BEST Arabidopsis thaliana protein match is: Aluminium induced protein with YGL and LRDR motifs (TAIR:AT3G15450.1); Has 30201 Blast hits to 17322 p…	Down	604.867	57.5336	331.2	-2.08599	0.517046	-4.03443	5.47345e-05	0.00267589
AT3G13760	Cysteine/Histidine-rich C1 domain family protein; FUNCTIONS IN: zinc ion binding; LOCATED IN: membrane; EXPRESSED IN: root, leaf; CONTAINS InterPro DOMAIN/s: DC1 (InterPro:IPR004146), Zinc finger, PHD-type (InterPro:IPR001965), C1-like (InterPro:IPR011424); BEST Arabidopsis thaliana protein match is: Cysteine/Histidine-rich C1 domain family protein (TAIR:AT1G35610.1); Has 1382 Blast hits to 598 p…	Down	81.4414	8.24525	44.8433	-2.08072	0.57778	-3.60123	0.000316718	0.0115391
AT5G65207	unknown protein; BEST Arabidopsis thaliana protein match is: unknown protein (TAIR:AT5G10040.1); Has 30201 Blast hits to 17322 proteins in 780 species: Archae - 12; Bacteria - 1396; Metazoa - 17338; Fungi - 3422; Plants - 5037; Viruses - 0; Other Eukaryotes - 2996 (source: NCBI BLink).	Down	311.026	36.9437	173.985	-2.07665	0.481719	-4.31093	1.62572e-05	0.000975134
AT5G59090	subtilase 4.12 (SBT4.12); FUNCTIONS IN: identical protein binding, serine-type endopeptidase activity; INVOLVED IN: proteolysis, negative regulation of catalytic activity; LOCATED IN: apoplast, nucleus, cytoplasm; EXPRESSED IN: 6 plant structures; CONTAINS InterPro DOMAIN/s: Protease-associated PA (InterPro:IPR003137), Peptidase S8/S53, subtilisin/kexin/sedolisin (InterPro:IPR000209), Peptidase S…	Down	710.601	127.342	418.971	-2.07266	0.42685	-4.8557	1.1996e-06	0.000103969
AT4G32480	Protein of unknown function (DUF506) ; FUNCTIONS IN: molecular_function unknown; INVOLVED IN: biological_process unknown; LOCATED IN: cellular_component unknown; EXPRESSED IN: cultured cell; CONTAINS InterPro DOMAIN/s: Protein of unknown function DUF506, plant (InterPro:IPR006502); BEST Arabidopsis thaliana protein match is: Protein of unknown function (DUF506) (TAIR:AT2G20670.1); Has 1807 Blast …	Down	271.968	40.5722	156.27	-2.06808	0.488358	-4.23476	2.28799e-05	0.00130475
AT2G37025	TRF-like 8 (TRFL8); FUNCTIONS IN: DNA binding; INVOLVED IN: regulation of transcription; CONTAINS InterPro DOMAIN/s: SANT, DNA-binding (InterPro:IPR001005), Homeodomain-like (InterPro:IPR009057), HTH transcriptional regulator, Myb-type, DNA-binding (InterPro:IPR017930), Homeodomain-related (InterPro:IPR012287); BEST Arabidopsis thaliana protein match is: TRF-like 6 (TAIR:AT1G72650.2); Has 426 Bla…	Down	55.5438	4.50022	30.022	-2.05923	0.5926	-3.4749	0.000511042	0.0168131
AT5G61440	Encodes a member of the thioredoxin family protein. Located in the chloroplast.	Down	130.81	15.7508	73.2804	-2.0551	0.532724	-3.85773	0.000114447	0.00501477
AT5G02160	unknown protein; FUNCTIONS IN: molecular_function unknown; INVOLVED IN: biological_process unknown; LOCATED IN: chloroplast thylakoid membrane; EXPRESSED IN: 23 plant structures; EXPRESSED DURING: 13 growth stages; Has 121 Blast hits to 121 proteins in 17 species: Archae - 0; Bacteria - 0; Metazoa - 0; Fungi - 0; Plants - 121; Viruses - 0; Other Eukaryotes - 0 (source: NCBI BLink).	Down	4913.51	873.748	2893.63	-2.05501	0.390117	-5.26767	1.38164e-07	1.57124e-05
AT5G24490	30S ribosomal protein, putative; FUNCTIONS IN: structural constituent of ribosome, binding; INVOLVED IN: translation, primary metabolic process; LOCATED IN: ribosome, chloroplast; EXPRESSED IN: 22 plant structures; EXPRESSED DURING: 13 growth stages; CONTAINS InterPro DOMAIN/s: Ribosomal protein S30Ae/sigma 54 modulation protein (InterPro:IPR003489); Has 30201 Blast hits to 17322 proteins in 780 …	Down	4098.84	605.56	2352.2	-2.0419	0.409105	-4.99114	6.00255e-07	5.93438e-05
AT1G15670	Galactose oxidase/kelch repeat superfamily protein; CONTAINS InterPro DOMAIN/s: Galactose oxidase/kelch, beta-propeller (InterPro:IPR011043), Kelch repeat type 1 (InterPro:IPR006652), Kelch related (InterPro:IPR013089), Kelch-type beta propeller (InterPro:IPR015915); BEST Arabidopsis thaliana protein match is: Galactose oxidase/kelch repeat superfamily protein (TAIR:AT1G80440.1); Has 1241 Blast h…	Down	259.259	33.5531	146.406	-2.03918	0.485334	-4.20159	2.65043e-05	0.00149411
AT4G29905	unknown protein; BEST Arabidopsis thaliana protein match is: unknown protein (TAIR:AT5G57123.1); Has 73 Blast hits to 73 proteins in 13 species: Archae - 0; Bacteria - 0; Metazoa - 0; Fungi - 0; Plants - 73; Viruses - 0; Other Eukaryotes - 0 (source: NCBI BLink).	Down	3251.99	589.156	1920.57	-2.03774	0.387598	-5.25737	1.46133e-07	1.64286e-05
AT3G09580	FAD/NAD(P)-binding oxidoreductase family protein; LOCATED IN: chloroplast, chloroplast envelope; EXPRESSED IN: 21 plant structures; EXPRESSED DURING: 13 growth stages; CONTAINS InterPro DOMAIN/s: Amine oxidase (InterPro:IPR002937); BEST Arabidopsis thaliana protein match is: Flavin containing amine oxidoreductase family (TAIR:AT5G14220.1); Has 2908 Blast hits to 2906 proteins in 704 species: Arch…	Down	525.626	91.3983	308.512	-2.02925	0.441712	-4.59407	4.34686e-06	0.000316741
AT1G75190	unknown protein; Has 7306 Blast hits to 3858 proteins in 279 species: Archae - 15; Bacteria - 134; Metazoa - 3314; Fungi - 546; Plants - 228; Viruses - 207; Other Eukaryotes - 2862 (source: NCBI BLink).	Down	212.921	37.9094	125.415	-2.02627	0.466927	-4.33958	1.42754e-05	0.000869517
AT1G70290	Encodes an enzyme putatively involved in trehalose biosynthesis. Though the protein has both trehalose-6-phosphate synthase (TPS)-like and trehalose-6-phosphate phosphatase (TPP)-like domains, neither activity has been detected in enzymatic assays nor has the protein been able to complement yeast TPS or TPP mutants.	Down	1286.53	219.226	752.88	-2.00027	0.42605	-4.69491	2.6673e-06	0.000204189
AT2G18300	basic helix-loop-helix (bHLH) DNA-binding superfamily protein; FUNCTIONS IN: sequence-specific DNA binding transcription factor activity; INVOLVED IN: response to cytokinin stimulus, regulation of transcription; LOCATED IN: nucleus; EXPRESSED IN: 13 plant structures; EXPRESSED DURING: 8 growth stages; CONTAINS InterPro DOMAIN/s: Helix-loop-helix DNA-binding domain (InterPro:IPR001092), Helix-loop…	Down	1387.34	303.005	845.172	-1.98567	0.347351	-5.71659	1.0868e-08	1.6575e-06
AT1G80920	A nuclear encoded soluble protein found in the chloroplast stroma.	Down	2574.17	442.225	1508.2	-1.97118	0.427877	-4.60688	4.08754e-06	0.000302325
AT1G09390	GDSL-like Lipase/Acylhydrolase superfamily protein; FUNCTIONS IN: hydrolase activity, acting on ester bonds, carboxylesterase activity; INVOLVED IN: glycerol biosynthetic process, lipid metabolic process; LOCATED IN: chloroplast stroma; EXPRESSED IN: 22 plant structures; EXPRESSED DURING: 13 growth stages; CONTAINS InterPro DOMAIN/s: Lipase, GDSL (InterPro:IPR001087); BEST Arabidopsis thaliana pr…	Down	303.412	61.2085	182.31	-1.96596	0.424287	-4.63356	3.59438e-06	0.000269908
AT3G48720	Encodes a hydroxycinnamoyl-CoA: v-hydroxy fatty acid transferase involved in cutin synthesis. Mutants are almost devoid of ferulic acid.	Down	339.286	70.5205	204.903	-1.96445	0.412142	-4.76645	1.87497e-06	0.000151407
AT5G21170	Encodes AKINbeta1, a subunit of the SnRK1 kinase (Sucrose non-fermenting-1-related protein kinase). Involved in regulation of nitrogen and sugar metabolism.	Down	606.269	97.4362	351.852	-1.95781	0.467225	-4.1903	2.78591e-05	0.00154394
AT3G26165	putative cytochrome P450.	Down	167.04	26.5458	96.7929	-1.95589	0.494458	-3.95562	7.63357e-05	0.00355395
AT2G37180	a member of the plasma membrane intrinsic protein PIP2. functions as aquaporin and is involved in dessication.	Down	1110.36	261.785	686.073	-1.94776	0.404063	-4.82043	1.43247e-06	0.000120438
AT2G41250	Haloacid dehalogenase-like hydrolase (HAD) superfamily protein; FUNCTIONS IN: hydrolase activity, catalytic activity, phosphoglycolate phosphatase activity; INVOLVED IN: metabolic process; LOCATED IN: mitochondrion; EXPRESSED IN: 24 plant structures; EXPRESSED DURING: 15 growth stages; CONTAINS InterPro DOMAIN/s: Haloacid dehalogenase-like hydrolase (InterPro:IPR005834), Haloacid dehydrogenase/ep…	Down	633.649	115.951	374.8	-1.94567	0.428421	-4.54148	5.5861e-06	0.000388343
AT1G80180	unknown protein; FUNCTIONS IN: molecular_function unknown; INVOLVED IN: biological_process unknown; LOCATED IN: plasma membrane; EXPRESSED IN: 21 plant structures; EXPRESSED DURING: 10 growth stages; BEST Arabidopsis thaliana protein match is: unknown protein (TAIR:AT1G15400.3); Has 30201 Blast hits to 17322 proteins in 780 species: Archae - 12; Bacteria - 1396; Metazoa - 17338; Fungi - 3422; Pla…	Down	1157	243.106	700.051	-1.9439	0.40291	-4.82465	1.40252e-06	0.000118426
AT5G18670	putative beta-amylase BMY3 (BMY3)	Down	366.203	62.2324	214.218	-1.94142	0.476681	-4.0728	4.64523e-05	0.00234334
AT5G14120	Major facilitator superfamily protein; LOCATED IN: plasma membrane, vacuole; EXPRESSED IN: 26 plant structures; EXPRESSED DURING: 15 growth stages; CONTAINS InterPro DOMAIN/s: Nodulin-like (InterPro:IPR010658), Major facilitator superfamily, general substrate transporter (InterPro:IPR016196); BEST Arabidopsis thaliana protein match is: Major facilitator superfamily protein (TAIR:AT3G01930.2); Has…	Down	1997.75	341.258	1169.5	-1.93242	0.431788	-4.4754	7.62673e-06	0.00051211
AT2G18700	Encodes an enzyme putatively involved in trehalose biosynthesis. The protein has a trehalose synthase (TPS)-like domain that may or may not be active as well as a trehalose phosphatase (TPP)-like domain.	Down	1169.99	145.56	657.774	-1.92168	0.476689	-4.0313	5.54682e-05	0.00270119
AT1G03880	Protein is tyrosine-phosphorylated and its phosphorylation state is modulated in response to ABA in Arabidopsis thaliana seeds.	Down	35.8324	0.583936	18.2082	-1.91792	0.609717	-3.14558	0.00165756	0.0406619
AT5G06200	Uncharacterised protein family (UPF0497); CONTAINS InterPro DOMAIN/s: Uncharacterised protein family UPF0497, trans-membrane plant (InterPro:IPR006702), Uncharacterised protein family UPF0497, trans-membrane plant subgroup (InterPro:IPR006459); BEST Arabidopsis thaliana protein match is: Uncharacterised protein family (UPF0497) (TAIR:AT3G11550.1); Has 1807 Blast hits to 1807 proteins in 277 speci…	Down	56.7265	6.62189	31.6742	-1.91564	0.587616	-3.26002	0.00111405	0.0304415
AT5G44572	unknown protein; FUNCTIONS IN: molecular_function unknown; INVOLVED IN: biological_process unknown; LOCATED IN: endomembrane system; Has 7 Blast hits to 7 proteins in 2 species: Archae - 0; Bacteria - 0; Metazoa - 0; Fungi - 0; Plants - 7; Viruses - 0; Other Eukaryotes - 0 (source: NCBI BLink).	Down	220.696	45.0022	132.849	-1.91353	0.448363	-4.26781	1.97405e-05	0.00115245
AT1G63180	Encodes a protein with UDP-D-glucose 4-epimerase activity. Involved in pollen development.	Down	195.678	29.6796	112.679	-1.90709	0.490962	-3.8844	0.000102585	0.00459739
AT1G49500	unknown protein; FUNCTIONS IN: molecular_function unknown; INVOLVED IN: biological_process unknown; LOCATED IN: endomembrane system; EXPRESSED IN: 19 plant structures; EXPRESSED DURING: 10 growth stages; BEST Arabidopsis thaliana protein match is: unknown protein (TAIR:AT3G19030.1); Has 24 Blast hits to 24 proteins in 2 species: Archae - 0; Bacteria - 0; Metazoa - 0; Fungi - 0; Plants - 24; Virus…	Down	1487.99	382.567	935.279	-1.90709	0.438345	-4.35065	1.35736e-05	0.000834523
AT4G14140	This gene is predicted to encode a DNA methyltransferase. A plant line expressing an RNAi construct directed against DMT2 has reduced agrobacterium-mediated tumor formation.	Down	42.9797	2.74842	22.8641	-1.89458	0.608308	-3.11451	0.00184253	0.0438003
AT1G51440	Encodes a lipase that hydrolyzes phosphatidylcholine, glycolipids as well as triacylglycerols.	Down	139.541	26.7016	83.1213	-1.89427	0.490309	-3.86342	0.000111811	0.00492116
AT5G65730	xyloglucan endotransglucosylase/hydrolase 6 (XTH6); FUNCTIONS IN: hydrolase activity, acting on glycosyl bonds, hydrolase activity, hydrolyzing O-glycosyl compounds, xyloglucan:xyloglucosyl transferase activity; INVOLVED IN: response to water deprivation; LOCATED IN: endomembrane system, cell wall, apoplast; EXPRESSED IN: 21 plant structures; EXPRESSED DURING: 14 growth stages; CONTAINS InterPro …	Down	1380.45	285.951	833.2	-1.88717	0.380027	-4.96588	6.83909e-07	6.62819e-05
AT5G57655	xylose isomerase family protein; FUNCTIONS IN: xylose isomerase activity; INVOLVED IN: carbohydrate metabolic process; LOCATED IN: endoplasmic reticulum, plasma membrane, vacuole; EXPRESSED IN: 25 plant structures; EXPRESSED DURING: 14 growth stages; CONTAINS InterPro DOMAIN/s: Xylose isomerase-like, TIM barrel domain (InterPro:IPR013022), Xylose isomerase, bacterial type (InterPro:IPR013452), Xy…	Down	1618.4	258.35	938.377	-1.87717	0.440744	-4.25909	2.05257e-05	0.0011815
AT2G38310	Encodes a member of the PYR (pyrabactin resistance )/PYL(PYR1-like)/RCAR (regulatory components of ABA receptor) family proteins with 14 members. PYR/PYL/RCAR family proteins function as abscisic acid sensors. Mediate ABA-dependent regulation of protein phosphatase 2Cs ABI1 and ABI2.	Down	994.604	239.334	616.969	-1.86464	0.365251	-5.10509	3.30642e-07	3.44183e-05
AT4G36540	BR enhanced expression 2 (BEE2); FUNCTIONS IN: DNA binding, sequence-specific DNA binding transcription factor activity; INVOLVED IN: regulation of transcription; LOCATED IN: nucleus; EXPRESSED IN: 21 plant structures; EXPRESSED DURING: 13 growth stages; CONTAINS InterPro DOMAIN/s: Helix-loop-helix DNA-binding domain (InterPro:IPR001092), Helix-loop-helix DNA-binding (InterPro:IPR011598); BEST Ar…	Down	982.609	224.824	603.717	-1.86171	0.375524	-4.95764	7.1353e-07	6.8478e-05
AT2G04790	unknown protein; Has 35333 Blast hits to 34131 proteins in 2444 species: Archae - 798; Bacteria - 22429; Metazoa - 974; Fungi - 991; Plants - 531; Viruses - 0; Other Eukaryotes - 9610 (source: NCBI BLink).	Down	346.813	77.8548	212.334	-1.85988	0.427986	-4.34566	1.38856e-05	0.000851047
AT2G40300	Encodes FERRITIN 4, AtFER4. Ferritins are a class of 24-mer multi-meric proteins found in all kingdoms of life. Function as the main iron store in mammals. Evidence suggests that Arabidopsis ferritins are essential to protect cells against oxidative damage, but they do not constitute the major iron pool. Localize to mitochondria. Knock out mutants are not sensitive to abiotic stress.	Down	1200.45	286.384	743.416	-1.85915	0.381911	-4.86801	1.12726e-06	9.90076e-05
AT5G16650	Chaperone DnaJ-domain superfamily protein; FUNCTIONS IN: unfolded protein binding, heat shock protein binding; INVOLVED IN: protein folding; LOCATED IN: cellular_component unknown; EXPRESSED IN: 24 plant structures; EXPRESSED DURING: 15 growth stages; CONTAINS InterPro DOMAIN/s: Molecular chaperone, heat shock protein, Hsp40, DnaJ (InterPro:IPR015609), Heat shock protein DnaJ, N-terminal (InterPr…	Down	555.685	116.052	335.869	-1.85907	0.406437	-4.57406	4.78368e-06	0.000341387
AT3G20395	RING/U-box superfamily protein; FUNCTIONS IN: zinc ion binding; LOCATED IN: endomembrane system; CONTAINS InterPro DOMAIN/s: Zinc finger, RING-type (InterPro:IPR001841), Zinc finger, C3HC4 RING-type (InterPro:IPR018957); BEST Arabidopsis thaliana protein match is: RING/U-box superfamily protein (TAIR:AT5G66070.1); Has 9570 Blast hits to 9551 proteins in 280 species: Archae - 0; Bacteria - 6; Meta…	Down	103.97	8.95763	56.464	-1.85337	0.583716	-3.17512	0.00149773	0.0378073
AT2G29290	NAD(P)-binding Rossmann-fold superfamily protein; FUNCTIONS IN: oxidoreductase activity, binding, catalytic activity; INVOLVED IN: oxidation reduction, metabolic process; EXPRESSED IN: 16 plant structures; EXPRESSED DURING: 11 growth stages; CONTAINS InterPro DOMAIN/s: Short-chain dehydrogenase/reductase, conserved site (InterPro:IPR020904), NAD(P)-binding domain (InterPro:IPR016040), Glucose/rib…	Down	1082.16	242.926	662.545	-1.85271	0.375645	-4.93207	8.13624e-07	7.62249e-05
AT3G52310	ABC-2 type transporter family protein; FUNCTIONS IN: ATPase activity, coupled to transmembrane movement of substances; LOCATED IN: plasma membrane; EXPRESSED IN: stem, stamen; EXPRESSED DURING: 4 anthesis; CONTAINS InterPro DOMAIN/s: ATPase, AAA+ type, core (InterPro:IPR003593), ABC transporter-like (InterPro:IPR003439), ABC-2 type transporter (InterPro:IPR013525), ABC transporter, conserved site…	Down	57.5439	7.24864	32.3963	-1.82999	0.585046	-3.12794	0.00176038	0.0422362
AT5G54370	Late embryogenesis abundant (LEA) protein-related; FUNCTIONS IN: molecular_function unknown; INVOLVED IN: biological_process unknown; LOCATED IN: endomembrane system; EXPRESSED IN: root; CONTAINS InterPro DOMAIN/s: Root cap (InterPro:IPR009646); BEST Arabidopsis thaliana protein match is: Late embryogenesis abundant (LEA) protein-related (TAIR:AT4G27400.1); Has 1807 Blast hits to 1807 proteins in…	Down	282.883	64.9107	173.897	-1.82798	0.422556	-4.32601	1.51833e-05	0.000919126
AT4G30170	Peroxidase family protein; FUNCTIONS IN: peroxidase activity, heme binding; INVOLVED IN: oxidation reduction, response to oxidative stress; LOCATED IN: endomembrane system; EXPRESSED IN: hypocotyl, root; CONTAINS InterPro DOMAIN/s: Haem peroxidase (InterPro:IPR010255), Plant peroxidase (InterPro:IPR000823), Peroxidases heam-ligand binding site (InterPro:IPR019793), Haem peroxidase, plant/fungal/b…	Down	866.832	215.123	540.978	-1.82663	0.368711	-4.9541	7.26658e-07	6.93994e-05
AT3G49160	Expression of the gene is downregulated in the presence of paraquat, an inducer of photoxidative stress.	Down	423.815	92.5971	258.206	-1.82633	0.40937	-4.46132	8.14568e-06	0.000537779
AT1G49570	Peroxidase superfamily protein; FUNCTIONS IN: peroxidase activity, heme binding; INVOLVED IN: oxidation reduction, response to oxidative stress; LOCATED IN: endomembrane system; EXPRESSED IN: leaf lamina base, leaf whorl, hypocotyl, sepal, root; EXPRESSED DURING: 4 anthesis; CONTAINS InterPro DOMAIN/s: Haem peroxidase (InterPro:IPR010255), Plant peroxidase (InterPro:IPR000823), Peroxidases heam-l…	Down	398.751	61.1812	229.966	-1.82433	0.473004	-3.8569	0.000114834	0.00502056
AT1G71740	unknown protein; Has 82 Blast hits to 82 proteins in 12 species: Archae - 0; Bacteria - 0; Metazoa - 0; Fungi - 0; Plants - 82; Viruses - 0; Other Eukaryotes - 0 (source: NCBI BLink).	Down	56.8445	7.78976	32.3171	-1.82294	0.581954	-3.13245	0.00173352	0.0418175
AT4G36670	Major facilitator superfamily protein; FUNCTIONS IN: carbohydrate transmembrane transporter activity, sugar:hydrogen symporter activity; INVOLVED IN: transport, transmembrane transport; LOCATED IN: integral to membrane, membrane; EXPRESSED IN: 19 plant structures; EXPRESSED DURING: 10 growth stages; CONTAINS InterPro DOMAIN/s: Sugar transporter, conserved site (InterPro:IPR005829), Major facilita…	Down	156.474	27.4996	91.9867	-1.82257	0.504345	-3.61373	0.000301825	0.0111545
AT5G06570	alpha/beta-Hydrolases superfamily protein; FUNCTIONS IN: hydrolase activity; INVOLVED IN: metabolic process; LOCATED IN: cellular_component unknown; EXPRESSED IN: 6 plant structures; EXPRESSED DURING: petal differentiation and expansion stage; CONTAINS InterPro DOMAIN/s: Alpha/beta hydrolase fold-3 (InterPro:IPR013094); BEST Arabidopsis thaliana protein match is: carboxyesterase 17 (TAIR:AT5G1608…	Down	85.1944	11.0365	48.1154	-1.81415	0.576101	-3.14902	0.00163821	0.0402876
AT2G37130	Peroxidase superfamily protein; FUNCTIONS IN: peroxidase activity, heme binding; INVOLVED IN: defense response to fungus; LOCATED IN: endomembrane system; EXPRESSED IN: 15 plant structures; EXPRESSED DURING: 7 growth stages; CONTAINS InterPro DOMAIN/s: Haem peroxidase (InterPro:IPR010255), Plant peroxidase (InterPro:IPR000823), Haem peroxidase, plant/fungal/bacterial (InterPro:IPR002016); BEST Ar…	Down	1838.1	393.116	1115.61	-1.814	0.434769	-4.17232	3.01512e-05	0.00166161
AT1G66230	Encodes a putative transcription factor (MYB20).	Down	119.89	17.3313	68.6105	-1.80975	0.544889	-3.32131	0.000895944	0.0260752
AT1G61590	Protein kinase superfamily protein; FUNCTIONS IN: protein serine/threonine kinase activity, protein kinase activity, kinase activity, ATP binding; INVOLVED IN: protein amino acid phosphorylation; LOCATED IN: chloroplast; EXPRESSED IN: 6 plant structures; EXPRESSED DURING: 4 anthesis, petal differentiation and expansion stage; CONTAINS InterPro DOMAIN/s: Protein kinase, ATP binding site (InterPro:…	Down	405.082	84.3637	244.723	-1.80869	0.442522	-4.08722	4.36567e-05	0.00222513
AT3G11550	Uncharacterised protein family (UPF0497); CONTAINS InterPro DOMAIN/s: Uncharacterised protein family UPF0497, trans-membrane plant (InterPro:IPR006702), Uncharacterised protein family UPF0497, trans-membrane plant subgroup (InterPro:IPR006459); BEST Arabidopsis thaliana protein match is: Uncharacterised protein family (UPF0497) (TAIR:AT5G06200.1); Has 610 Blast hits to 610 proteins in 22 species:…	Down	223.391	51.0675	137.229	-1.80862	0.453349	-3.98946	6.62233e-05	0.00313946
AT2G27370	Uncharacterised protein family (UPF0497); CONTAINS InterPro DOMAIN/s: Uncharacterised protein family UPF0497, trans-membrane plant (InterPro:IPR006702), Uncharacterised protein family UPF0497, trans-membrane plant subgroup (InterPro:IPR006459); BEST Arabidopsis thaliana protein match is: Uncharacterised protein family (UPF0497) (TAIR:AT2G36100.1); Has 591 Blast hits to 591 proteins in 21 species:…	Down	165.711	34.8612	100.286	-1.79531	0.496284	-3.61751	0.000297453	0.0110209
AT5G18600	Thioredoxin superfamily protein; FUNCTIONS IN: electron carrier activity, arsenate reductase (glutaredoxin) activity, protein disulfide oxidoreductase activity; INVOLVED IN: cell redox homeostasis; LOCATED IN: cellular_component unknown; EXPRESSED IN: 18 plant structures; EXPRESSED DURING: 10 growth stages; CONTAINS InterPro DOMAIN/s: Glutaredoxin-like, plant II (InterPro:IPR011905), Thioredoxin …	Down	465.186	112.3	288.743	-1.791	0.481478	-3.7198	0.000199379	0.00792439
AT3G14280	unknown protein; Has 51 Blast hits to 51 proteins in 13 species: Archae - 0; Bacteria - 0; Metazoa - 0; Fungi - 0; Plants - 51; Viruses - 0; Other Eukaryotes - 0 (source: NCBI BLink).	Down	245.966	50.5692	148.267	-1.78407	0.478755	-3.72647	0.000194182	0.00776492
AT3G61060	phloem protein 2-A13 (PP2-A13); CONTAINS InterPro DOMAIN/s: F-box domain, cyclin-like (InterPro:IPR001810), F-box domain, Skp2-like (InterPro:IPR022364); BEST Arabidopsis thaliana protein match is: phloem protein 2-A12 (TAIR:AT1G12710.1); Has 35333 Blast hits to 34131 proteins in 2444 species: Archae - 798; Bacteria - 22429; Metazoa - 974; Fungi - 991; Plants - 531; Viruses - 0; Other Eukaryotes …	Down	362.582	54.4308	208.507	-1.78381	0.48433	-3.68304	0.000230473	0.00894344
AT1G25230	Calcineurin-like metallo-phosphoesterase superfamily protein; FUNCTIONS IN: hydrolase activity, protein serine/threonine phosphatase activity; INVOLVED IN: biological_process unknown; LOCATED IN: endomembrane system; EXPRESSED IN: 22 plant structures; EXPRESSED DURING: 13 growth stages; CONTAINS InterPro DOMAIN/s: Metallophosphoesterase (InterPro:IPR004843); BEST Arabidopsis thaliana protein matc…	Down	283.544	60.9944	172.269	-1.77389	0.451423	-3.92955	8.51062e-05	0.00392127
AT4G00910	Aluminium activated malate transporter family protein; FUNCTIONS IN: molecular_function unknown; INVOLVED IN: response to aluminum ion; LOCATED IN: cellular_component unknown; EXPRESSED IN: sepal, root, pedicel; EXPRESSED DURING: 4 anthesis; CONTAINS InterPro DOMAIN/s: Malate transporter, aliminium toerance (InterPro:IPR020966); BEST Arabidopsis thaliana protein match is: Aluminium activated mala…	Down	88.6222	16.2919	52.457	-1.76364	0.537852	-3.27904	0.0010416	0.0290261
AT4G32340	Tetratricopeptide repeat (TPR)-like superfamily protein; BEST Arabidopsis thaliana protein match is: Tetratricopeptide repeat (TPR)-like superfamily protein (TAIR:AT1G80130.1); Has 1807 Blast hits to 1807 proteins in 277 species: Archae - 0; Bacteria - 0; Metazoa - 736; Fungi - 347; Plants - 385; Viruses - 0; Other Eukaryotes - 339 (source: NCBI BLink).	Down	635.795	154.253	395.024	-1.75006	0.377797	-4.63227	3.61673e-06	0.000270554
AT4G26530	Aldolase superfamily protein; FUNCTIONS IN: fructose-bisphosphate aldolase activity; INVOLVED IN: glycolysis, metabolic process; LOCATED IN: chloroplast; EXPRESSED IN: 18 plant structures; EXPRESSED DURING: 11 growth stages; CONTAINS InterPro DOMAIN/s: Aldolase-type TIM barrel (InterPro:IPR013785), Fructose-bisphosphate aldolase, class-I (InterPro:IPR000741); BEST Arabidopsis thaliana protein mat…	Down	17669.9	4909.97	11289.9	-1.74817	0.376966	-4.63748	3.52684e-06	0.000266873
AT3G52250	POWERDRESS	Down	809.256	208.139	508.697	-1.74733	0.362767	-4.81667	1.45976e-06	0.00012083
AT3G25190	The gene encodes nodulin-like21 whose transcript abundance was repressed under conditions of Fe-deficient growth.	Down	593.637	155.701	374.669	-1.73882	0.381381	-4.55928	5.13302e-06	0.000361961
AT5G25140	putative cytochrome P450	Down	116.096	24.4087	70.2521	-1.73859	0.515473	-3.37281	0.000744046	0.0225901
AT2G37170	a member of the plasma membrane intrinsic protein subfamily PIP2. localizes to the plasma membrane and exhibits water transport activity in Xenopus oocyte. expressed specifically in the vascular bundles and protein level increases slightly during leaf dev	Down	3627.5	948.335	2287.92	-1.73803	0.392581	-4.42719	9.54682e-06	0.000611805
AT3G03630	Encodes a protein that possesses S-sulfocysteine synthase activity and lacks O-acetylserien(thiol)lyase activity.	Down	408.971	97.7514	253.361	-1.7324	0.412768	-4.19702	2.70452e-05	0.00151249
AT4G04040	maternal effect embryo arrest 51 (MEE51); CONTAINS InterPro DOMAIN/s: Pyrophosphate-dependent phosphofructokinase PfpB (InterPro:IPR011183), Phosphofructokinase (InterPro:IPR000023); BEST Arabidopsis thaliana protein match is: Phosphofructokinase family protein (TAIR:AT1G12000.1); Has 30201 Blast hits to 17322 proteins in 780 species: Archae - 12; Bacteria - 1396; Metazoa - 17338; Fungi - 3422; P…	Down	1210.45	278.761	744.605	-1.7309	0.381126	-4.54154	5.58455e-06	0.000388343
AT5G25190	encodes a member of the ERF (ethylene response factor) subfamily B-6 of ERF/AP2 transcription factor family. The protein contains one AP2 domain. There are 12 members in this subfamily including RAP2.11.	Down	134.465	27.1571	80.8111	-1.72118	0.520124	-3.30917	0.000935745	0.0269544
AT5G53160	Encodes RCAR3, a regulatory component of ABA receptor. Interacts with protein phosphatase 2Cs ABI1 and ABI2. Stimulates ABA signaling.	Down	1005.22	220.386	612.802	-1.72086	0.394578	-4.36126	1.29315e-05	0.000803558
AT5G59750	DHBP synthase RibB-like alpha/beta domain;GTP cyclohydrolase II; FUNCTIONS IN: 3,4-dihydroxy-2-butanone-4-phosphate synthase activity, GTP cyclohydrolase II activity; INVOLVED IN: riboflavin biosynthetic process; EXPRESSED IN: 23 plant structures; EXPRESSED DURING: 13 growth stages; CONTAINS InterPro DOMAIN/s: GTP cyclohydrolase II (InterPro:IPR000926), DHBP synthase RibB (InterPro:IPR000422), DH…	Down	571.932	124.254	348.093	-1.71794	0.425146	-4.04083	5.3263e-05	0.00262042
AT5G42180	Peroxidase superfamily protein; FUNCTIONS IN: peroxidase activity, heme binding; INVOLVED IN: oxidation reduction, response to oxidative stress; LOCATED IN: plant-type cell wall; EXPRESSED IN: 10 plant structures; EXPRESSED DURING: 4 anthesis, C globular stage, petal differentiation and expansion stage; CONTAINS InterPro DOMAIN/s: Haem peroxidase (InterPro:IPR010255), Plant peroxidase (InterPro:I…	Down	393.793	101.31	247.552	-1.71259	0.414547	-4.13123	3.60827e-05	0.00191446
AT2G14100	a member of the cytochrome P450 family	Down	73.5112	12.4612	42.9862	-1.71249	0.558531	-3.06605	0.00216903	0.0493611
AT1G80830	Thought to be involved in iron homeostasis. Induced in leaves in response to iron deficiency. Transgenic plants accumulate toxic levels of iron. Gene complements yeast iron uptake mutants.	Down	967.624	229.655	598.64	-1.7106	0.385608	-4.4361	9.16015e-06	0.000590976
AT1G20070	unknown protein; FUNCTIONS IN: molecular_function unknown; INVOLVED IN: biological_process unknown; LOCATED IN: chloroplast; EXPRESSED IN: 20 plant structures; EXPRESSED DURING: 11 growth stages; Has 26 Blast hits to 26 proteins in 9 species: Archae - 0; Bacteria - 0; Metazoa - 0; Fungi - 2; Plants - 24; Viruses - 0; Other Eukaryotes - 0 (source: NCBI BLink).	Down	405.039	100.453	252.746	-1.70709	0.400462	-4.26282	2.01866e-05	0.00117154
AT5G63470	nuclear factor Y, subunit C4 (NF-YC4); CONTAINS InterPro DOMAIN/s: Transcription factor CBF/NF-Y/archaeal histone (InterPro:IPR003958), Histone-fold (InterPro:IPR009072); BEST Arabidopsis thaliana protein match is: nuclear factor Y, subunit C1 (TAIR:AT3G48590.1); Has 1376 Blast hits to 1376 proteins in 227 species: Archae - 0; Bacteria - 0; Metazoa - 467; Fungi - 353; Plants - 441; Viruses - 0; O…	Down	498.08	119.528	308.804	-1.70346	0.39914	-4.26782	1.97394e-05	0.00115245
AT1G09415	encodes a kinase that physically interacts with NPR1/NIM1	Down	200.372	49.8996	125.136	-1.69815	0.461037	-3.68333	0.000230209	0.00894344
AT1G49730	Protein kinase superfamily protein; FUNCTIONS IN: kinase activity; INVOLVED IN: protein amino acid phosphorylation; LOCATED IN: plasma membrane; EXPRESSED IN: 20 plant structures; EXPRESSED DURING: 13 growth stages; CONTAINS InterPro DOMAIN/s: Protein kinase, ATP binding site (InterPro:IPR017441), Serine/threonine-protein kinase domain (InterPro:IPR002290), Serine/threonine-protein kinase-like do…	Down	501.21	128.7	314.955	-1.69628	0.386946	-4.38377	1.16644e-05	0.000735528
AT4G28040	nodulin MtN21-like transporter family protein	Down	399.74	90.2149	244.978	-1.69443	0.47234	-3.58731	0.000334106	0.0119949
AT4G13580	Disease resistance-responsive (dirigent-like protein) family protein; FUNCTIONS IN: molecular_function unknown; LOCATED IN: endomembrane system; EXPRESSED IN: root; CONTAINS InterPro DOMAIN/s: Plant disease resistance response protein (InterPro:IPR004265); BEST Arabidopsis thaliana protein match is: Disease resistance-responsive (dirigent-like protein) family protein (TAIR:AT3G24020.1); Has 723 B…	Down	287.624	73.483	180.553	-1.69029	0.433166	-3.90217	9.5333e-05	0.00434162
AT1G51790	Leucine-rich repeat protein kinase family protein; FUNCTIONS IN: kinase activity; INVOLVED IN: protein amino acid phosphorylation; LOCATED IN: endomembrane system; EXPRESSED IN: 9 plant structures; EXPRESSED DURING: 6 growth stages; CONTAINS InterPro DOMAIN/s: Protein kinase, catalytic domain (InterPro:IPR000719), Serine/threonine-protein kinase domain (InterPro:IPR002290), Leucine-rich repeat (I…	Down	76.8621	14.7542	45.8082	-1.68577	0.54858	-3.07297	0.0021194	0.0486172
AT4G04630	Protein of unknown function, DUF584; CONTAINS InterPro DOMAIN/s: Protein of unknown function DUF584 (InterPro:IPR007608); BEST Arabidopsis thaliana protein match is: Protein of unknown function, DUF584 (TAIR:AT4G21970.1); Has 30201 Blast hits to 17322 proteins in 780 species: Archae - 12; Bacteria - 1396; Metazoa - 17338; Fungi - 3422; Plants - 5037; Viruses - 0; Other Eukaryotes - 2996 (source: …	Down	105.678	16.4203	61.0489	-1.68532	0.547302	-3.07933	0.0020747	0.0480772
AT4G01460	basic helix-loop-helix (bHLH) DNA-binding superfamily protein; FUNCTIONS IN: DNA binding, sequence-specific DNA binding transcription factor activity; INVOLVED IN: regulation of transcription; LOCATED IN: nucleus; EXPRESSED IN: 16 plant structures; EXPRESSED DURING: 11 growth stages; CONTAINS InterPro DOMAIN/s: Helix-loop-helix DNA-binding domain (InterPro:IPR001092), Helix-loop-helix DNA-binding…	Down	122.552	27.4568	75.0046	-1.68154	0.500748	-3.35805	0.000784947	0.0236856
AT4G35440	Enclodes a choride channel protein that is localized to the thlakoid membrane.	Down	496.318	117.932	307.125	-1.67969	0.409824	-4.09858	4.15692e-05	0.00214654
AT1G77330	similar to 1-aminocyclopropane-1-carboxylate oxidase GI:3386565 from (Sorghum bicolor)	Down	467.811	123.445	295.628	-1.67845	0.388272	-4.32286	1.54022e-05	0.000929516
AT1G09090	NADPH-oxidase AtrbohB plays a role in seed after-ripening. Major producer of superoxide in germinating seeds. AtrbohB pre-mRNA is alternatively spliced in seeds in a hormonally and developmentally regulated manner. ABA caused accumulation of AtrbohB-? mRNA and prevented prevented AtrbohB-a mRNA expression in fresh seeds.	Down	101.938	21.2048	61.5714	-1.6733	0.527041	-3.17489	0.00149892	0.0378073
AT3G56090	Encodes FERRITIN 3, AtFER3. Ferritins are a class of 24-mer multi-meric proteins found in all kingdoms of life. Function as the main iron store in mammals. Evidence suggests that Arabidopsis ferritins are essential to protect cells against oxidative damage, but they do not constitute the major iron pool.	Down	825.36	233.123	529.242	-1.67272	0.361911	-4.6219	3.80238e-06	0.000283364
AT3G10450	serine carboxypeptidase-like 7 (SCPL7); FUNCTIONS IN: serine-type carboxypeptidase activity; INVOLVED IN: proteolysis; LOCATED IN: endomembrane system; EXPRESSED IN: 18 plant structures; EXPRESSED DURING: 11 growth stages; CONTAINS InterPro DOMAIN/s: Peptidase S10, serine carboxypeptidase (InterPro:IPR001563); BEST Arabidopsis thaliana protein match is: serine carboxypeptidase-like 3 (TAIR:AT1G73…	Down	300.474	79.0108	189.742	-1.65763	0.415671	-3.98785	6.66743e-05	0.00315324
AT5G24570	unknown protein; Has 30201 Blast hits to 17322 proteins in 780 species: Archae - 12; Bacteria - 1396; Metazoa - 17338; Fungi - 3422; Plants - 5037; Viruses - 0; Other Eukaryotes - 2996 (source: NCBI BLink).	Down	219.894	62.9138	141.404	-1.65703	0.461487	-3.59063	0.000329883	0.0118867
AT2G36100	Uncharacterised protein family (UPF0497); CONTAINS InterPro DOMAIN/s: Uncharacterised protein family UPF0497, trans-membrane plant (InterPro:IPR006702), Uncharacterised protein family UPF0497, trans-membrane plant subgroup (InterPro:IPR006459); BEST Arabidopsis thaliana protein match is: Uncharacterised protein family (UPF0497) (TAIR:AT3G11550.1); Has 599 Blast hits to 599 proteins in 21 species:…	Down	525.452	144.147	334.8	-1.65567	0.388673	-4.25979	2.04617e-05	0.0011815
AT1G72150	novel cell-plate-associated protein that is related in sequence to proteins involved in membrane trafficking in other eukaryotes	Down	6064.16	1654.95	3859.56	-1.65175	0.347165	-4.75783	1.95687e-06	0.000157141
AT1G76110	HMG (high mobility group) box protein with ARID/BRIGHT DNA-binding domain; FUNCTIONS IN: sequence-specific DNA binding transcription factor activity; INVOLVED IN: regulation of transcription; LOCATED IN: intracellular, nucleus; EXPRESSED IN: 21 plant structures; EXPRESSED DURING: 14 growth stages; CONTAINS InterPro DOMAIN/s: High mobility group, superfamily (InterPro:IPR009071), High mobility gro…	Down	534.07	145.786	339.928	-1.64667	0.386637	-4.25895	2.05385e-05	0.0011815
AT3G23510	Cyclopropane-fatty-acyl-phospholipid synthase; FUNCTIONS IN: cyclopropane-fatty-acyl-phospholipid synthase activity; INVOLVED IN: lipid biosynthetic process; LOCATED IN: endomembrane system; CONTAINS InterPro DOMAIN/s: Amine oxidase (InterPro:IPR002937), Cyclopropane-fatty-acyl-phospholipid/mycolic acid synthase (InterPro:IPR003333), Adrenodoxin reductase (InterPro:IPR000759); BEST Arabidopsis th…	Down	544.112	91.1723	317.642	-1.64646	0.484761	-3.39645	0.000682671	0.0211177
AT3G19850	Phototropic-responsive NPH3 family protein; FUNCTIONS IN: signal transducer activity; INVOLVED IN: response to light stimulus; LOCATED IN: endomembrane system; EXPRESSED IN: 19 plant structures; EXPRESSED DURING: 13 growth stages; CONTAINS InterPro DOMAIN/s: NPH3 (InterPro:IPR004249), BTB/POZ (InterPro:IPR013069), BTB/POZ fold (InterPro:IPR011333), BTB/POZ-like (InterPro:IPR000210); BEST Arabidop…	Down	131.057	29.2514	80.1544	-1.64156	0.49972	-3.28496	0.00101996	0.0285444
AT4G16563	Eukaryotic aspartyl protease family protein; FUNCTIONS IN: aspartic-type endopeptidase activity; INVOLVED IN: proteolysis; LOCATED IN: plant-type cell wall; EXPRESSED IN: 19 plant structures; EXPRESSED DURING: 11 growth stages; CONTAINS InterPro DOMAIN/s: Peptidase aspartic (InterPro:IPR021109), Peptidase aspartic, catalytic (InterPro:IPR009007), Peptidase A1 (InterPro:IPR001461), Peptidase aspar…	Down	262.493	71.0653	166.779	-1.63989	0.436444	-3.75739	0.000171696	0.00702275
AT1G12250	Pentapeptide repeat-containing protein; FUNCTIONS IN: molecular_function unknown; INVOLVED IN: biological_process unknown; LOCATED IN: thylakoid, chloroplast thylakoid membrane, chloroplast thylakoid lumen, chloroplast; EXPRESSED IN: 22 plant structures; EXPRESSED DURING: 13 growth stages; CONTAINS InterPro DOMAIN/s: Pentapeptide repeat (InterPro:IPR001646); BEST Arabidopsis thaliana protein matc…	Down	1106.28	282.015	694.148	-1.6395	0.398337	-4.11585	3.85758e-05	0.00202384
AT3G24020	Disease resistance-responsive (dirigent-like protein) family protein; FUNCTIONS IN: molecular_function unknown; LOCATED IN: endomembrane system; CONTAINS InterPro DOMAIN/s: Plant disease resistance response protein (InterPro:IPR004265); BEST Arabidopsis thaliana protein match is: Disease resistance-responsive (dirigent-like protein) family protein (TAIR:AT4G13580.1); Has 723 Blast hits to 722 pro…	Down	353.304	101.166	227.235	-1.62735	0.420953	-3.86587	0.000110694	0.00488295
AT1G30750	unknown protein; FUNCTIONS IN: molecular_function unknown; INVOLVED IN: biological_process unknown; LOCATED IN: endomembrane system; EXPRESSED IN: hypocotyl, root, pollen tube; Has 1177 Blast hits to 607 proteins in 189 species: Archae - 0; Bacteria - 312; Metazoa - 195; Fungi - 185; Plants - 27; Viruses - 16; Other Eukaryotes - 442 (source: NCBI BLink).	Down	380.054	109.695	244.875	-1.6269	0.402876	-4.03822	5.3859e-05	0.00264245
AT1G22500	Gene encodes a putative C3HC4-type RING zinc finger factor. it is induced in response to light and ascorbate stimulus.	Down	244.495	57.5336	151.014	-1.62261	0.467845	-3.46827	0.00052382	0.0170906
AT3G10020	unknown protein; FUNCTIONS IN: molecular_function unknown; INVOLVED IN: response to oxidative stress, anaerobic respiration; LOCATED IN: cellular_component unknown; EXPRESSED IN: 23 plant structures; EXPRESSED DURING: 13 growth stages; Has 47 Blast hits to 47 proteins in 12 species: Archae - 0; Bacteria - 0; Metazoa - 1; Fungi - 0; Plants - 46; Viruses - 0; Other Eukaryotes - 0 (source: NCBI BLin…	Down	1281.41	297.657	789.531	-1.61989	0.404754	-4.00217	6.27631e-05	0.00299811
AT5G06870	Encodes a polygalacturonase inhibiting protein involved in plant defense response. PGIPs inhibit the activity of pectin degrading enzymes such as those produced by fungal pathogens. PGIP2 is induced by fungal infection and methyl jasmonate.	Down	281.03	74.0669	177.548	-1.61751	0.422876	-3.82503	0.000130756	0.00558027
AT5G40450	unknown protein; FUNCTIONS IN: molecular_function unknown; INVOLVED IN: biological_process unknown; LOCATED IN: chloroplast, plasma membrane; EXPRESSED IN: 24 plant structures; EXPRESSED DURING: 13 growth stages; Has 30201 Blast hits to 17322 proteins in 780 species: Archae - 12; Bacteria - 1396; Metazoa - 17338; Fungi - 3422; Plants - 5037; Viruses - 0; Other Eukaryotes - 2996 (source: NCBI BLin…	Down	3524.75	1041.07	2282.91	-1.61611	0.329716	-4.90151	9.51013e-07	8.54349e-05
AT1G35140	EXL1 is involved in the C-starvation response. Phenotypic changes of an exl1 loss of function mutant became evident only under corresponding experimental conditions. For example, the mutant showed diminished biomass production in a short-day/low light growth regime, impaired survival during extended night, and impaired survival of anoxia stress.	Down	123.776	28.1692	75.9728	-1.61542	0.502919	-3.21209	0.00131775	0.034293
AT2G45180	Bifunctional inhibitor/lipid-transfer protein/seed storage 2S albumin superfamily protein; FUNCTIONS IN: lipid binding; INVOLVED IN: lipid transport; LOCATED IN: chloroplast thylakoid membrane; EXPRESSED IN: 22 plant structures; EXPRESSED DURING: 13 growth stages; CONTAINS InterPro DOMAIN/s: Bifunctional inhibitor/plant lipid transfer protein/seed storage (InterPro:IPR016140), Plant lipid transfe…	Down	9667.81	2890.94	6279.38	-1.61112	0.323195	-4.98497	6.19726e-07	6.09625e-05
AT2G47160	Boron transporter. Protein accumulates in shoots and roots under conditions of boron deficiency and is degraded within several hours of restoring boron supply. Localized to the plasma membrane under B limitation, and to the cytoplasm after B application before degradation. Protein is transferred via the endosomes to the vacuole for degradation. Localized to the inner plasma membrane domain in the…	Down	621.706	171.736	396.721	-1.60698	0.378599	-4.24454	2.19038e-05	0.00125272
AT1G71030	Encodes a putative myb family transcription factor. In contrast to most other myb-like proteins its myb domain consists of a single repeat. A proline-rich region potentially involved in transactivation is found in the C-terminal part of the protein. Its transcript accumulates mainly in leaves.	Down	1828.75	514.19	1171.47	-1.6068	0.362214	-4.43607	9.16173e-06	0.000590976
AT4G33666	unknown protein; FUNCTIONS IN: molecular_function unknown; INVOLVED IN: biological_process unknown; LOCATED IN: chloroplast; EXPRESSED IN: 19 plant structures; EXPRESSED DURING: 11 growth stages; Has 30201 Blast hits to 17322 proteins in 780 species: Archae - 12; Bacteria - 1396; Metazoa - 17338; Fungi - 3422; Plants - 5037; Viruses - 0; Other Eukaryotes - 2996 (source: NCBI BLink).	Down	1737.48	609.896	1173.69	-1.6039	0.367841	-4.3603	1.29883e-05	0.000803558
AT1G29025	Calcium-binding EF-hand family protein; FUNCTIONS IN: calcium ion binding; LOCATED IN: endomembrane system; CONTAINS InterPro DOMAIN/s: EF-Hand 1, calcium-binding site (InterPro:IPR018247), EF-HAND 2 (InterPro:IPR018249), Calcium-binding EF-hand (InterPro:IPR002048), EF-hand-like domain (InterPro:IPR011992); BEST Arabidopsis thaliana protein match is: Calcium-binding EF-hand family protein (TAIR:…	Down	103.243	24.907	64.0751	-1.59451	0.518925	-3.07272	0.00212115	0.0486172
AT2G32270	A member of Zrt- and Irt-related protein (ZIP) family. transcript is induced in response to zinc deficiency in the root. also response to iron deficiency.	Down	265.051	71.3613	168.206	-1.59399	0.426133	-3.7406	0.000183583	0.00741646
AT2G39430	Disease resistance-responsive (dirigent-like protein) family protein; FUNCTIONS IN: molecular_function unknown; INVOLVED IN: lignan biosynthetic process; LOCATED IN: endomembrane system; EXPRESSED IN: leaf apex, hypocotyl, root, petiole, leaf; EXPRESSED DURING: LP.04 four leaves visible, LP.08 eight leaves visible; CONTAINS InterPro DOMAIN/s: Plant disease resistance response protein (InterPro:IP…	Down	533.519	159.182	346.351	-1.58183	0.379864	-4.16418	3.12469e-05	0.00169954
AT2G02710	Encodes a putative blue light receptor protein.	Down	1323.51	283.802	803.655	-1.57664	0.423691	-3.72121	0.000198272	0.00789635
AT2G32300	Encodes a uclacyanin, a protein precursor that is closely related to precursors of stellacyanins and a blue copper protein from pea pods.	Down	338.054	99.0441	218.549	-1.57496	0.407213	-3.86766	0.000109886	0.00486913
AT1G80650	RNAse THREE-like protein 1 (RTL1); FUNCTIONS IN: double-stranded RNA binding, RNA binding; INVOLVED IN: biological_process unknown; LOCATED IN: intracellular; CONTAINS InterPro DOMAIN/s: Double-stranded RNA-binding (InterPro:IPR001159), Double-stranded RNA-binding-like (InterPro:IPR014720); BEST Arabidopsis thaliana protein match is: Double-stranded RNA-binding domain (DsRBD)-containing protein (…	Down	202.416	54.6996	128.558	-1.57382	0.454134	-3.46554	0.000529177	0.0172368
AT3G48590	Encodes a protein with similarity to a subunit of the CCAAT promoter motif binding complex of yeast.One of two members of this class (HAP5A) and expressed in vegetative and reproductive tissues.	Down	311.381	81.5296	196.455	-1.57373	0.443263	-3.55034	0.000384731	0.0133716
AT4G14130	xyloglucan endotransglycosylase-related protein (XTR7)	Down	142.579	36.7415	89.6603	-1.57225	0.487953	-3.22213	0.00127242	0.0334349
AT5G64100	Peroxidase superfamily protein; FUNCTIONS IN: peroxidase activity, heme binding; INVOLVED IN: oxidation reduction, response to oxidative stress; LOCATED IN: cell wall; EXPRESSED IN: hypocotyl, root, callus; EXPRESSED DURING: seedling growth; CONTAINS InterPro DOMAIN/s: Haem peroxidase (InterPro:IPR010255), Plant peroxidase (InterPro:IPR000823), Peroxidases heam-ligand binding site (InterPro:IPR01…	Down	1255.74	279.563	767.649	-1.57033	0.457077	-3.4356	0.000591244	0.0188498
AT3G12150	unknown protein; CONTAINS InterPro DOMAIN/s: Protein of unknown function DUF2048 (InterPro:IPR019149); Has 421 Blast hits to 334 proteins in 155 species: Archae - 2; Bacteria - 147; Metazoa - 215; Fungi - 0; Plants - 43; Viruses - 0; Other Eukaryotes - 14 (source: NCBI BLink).	Down	241.271	63.0031	152.137	-1.57	0.444363	-3.53315	0.000410633	0.0141133
AT2G36320	A20/AN1-like zinc finger family protein; FUNCTIONS IN: DNA binding, zinc ion binding; INVOLVED IN: biological_process unknown; LOCATED IN: cellular_component unknown; EXPRESSED IN: 25 plant structures; EXPRESSED DURING: 15 growth stages; CONTAINS InterPro DOMAIN/s: Zinc finger, AN1-type (InterPro:IPR000058), Zinc finger, A20-type (InterPro:IPR002653); BEST Arabidopsis thaliana protein match is: A…	Down	1079.88	240.05	659.965	-1.56607	0.433617	-3.61164	0.000304265	0.0111693
AT5G45680	Peptidyl-Prolyl Isomerase located in chloroplast thylakoid lumen	Down	1033.17	274.478	653.824	-1.56125	0.372001	-4.19689	2.70609e-05	0.00151249
AT5G06790	unknown protein; FUNCTIONS IN: molecular_function unknown; INVOLVED IN: biological_process unknown; LOCATED IN: chloroplast; EXPRESSED IN: 9 plant structures; EXPRESSED DURING: LP.04 four leaves visible, LP.02 two leaves visible, petal differentiation and expansion stage, D bilateral stage; BEST Arabidopsis thaliana protein match is: unknown protein (TAIR:AT3G57950.1); Has 1807 Blast hits to 1807…	Down	195.828	51.7954	123.811	-1.56064	0.454964	-3.43025	0.000603022	0.0190737
AT2G28305	LONELY GUY 1 (LOG1); CONTAINS InterPro DOMAIN/s: Conserved hypothetical protein CHP00730 (InterPro:IPR005269); BEST Arabidopsis thaliana protein match is: lysine decarboxylase family protein (TAIR:AT2G37210.1); Has 5303 Blast hits to 5301 proteins in 1556 species: Archae - 26; Bacteria - 3660; Metazoa - 10; Fungi - 132; Plants - 396; Viruses - 0; Other Eukaryotes - 1079 (source: NCBI BLink).	Down	496.798	147.892	322.345	-1.55407	0.391239	-3.97218	7.12165e-05	0.00334395
AT1G78290	encodes a member of SNF1-related protein kinase (SnRK2) family whose activity is activated by ionic (salt) and non-ionic (mannitol) osmotic stress and dehydration.	Down	365.475	77.8001	221.637	-1.55186	0.465323	-3.33502	0.000852943	0.025121
AT5G06690	Encodes a thioredoxin (WCRKC1) localized in chloroplast stroma. Contains a WCRKC motif.	Down	426.02	114.175	270.098	-1.5499	0.401948	-3.85598	0.000115269	0.0050284
AT1G75380	Encodes a nucleases AtBBD1 involved in ABA-mediated callose deposition.	Down	3982.22	1102.54	2542.38	-1.54507	0.357094	-4.32678	1.51308e-05	0.000918775
AT2G30600	BTB/POZ domain-containing protein; INVOLVED IN: cell adhesion; LOCATED IN: cellular_component unknown; EXPRESSED IN: 24 plant structures; EXPRESSED DURING: 13 growth stages; CONTAINS InterPro DOMAIN/s: Coagulation factor 5/8 type, C-terminal (InterPro:IPR000421), Farnesoic acid 0-methyl transferase (InterPro:IPR022041), BTB/POZ (InterPro:IPR013069), BTB/Kelch-associated (InterPro:IPR011705), BTB/…	Down	1846.56	415.807	1131.18	-1.545	0.410115	-3.76725	0.000165058	0.00680784
AT4G21445	unknown protein; FUNCTIONS IN: molecular_function unknown; INVOLVED IN: biological_process unknown; LOCATED IN: chloroplast, chloroplast stroma; Has 30201 Blast hits to 17322 proteins in 780 species: Archae - 12; Bacteria - 1396; Metazoa - 17338; Fungi - 3422; Plants - 5037; Viruses - 0; Other Eukaryotes - 2996 (source: NCBI BLink).	Down	440.255	132.924	286.59	-1.54476	0.400814	-3.85405	0.000116181	0.00504981
AT3G58850	Encodes PHYTOCHROME RAPIDLY REGULATED2 (PAR2), an atypical basic helix-loop-helix (bHLP) protein. Closely related to PAR1 (At2g42870). Up regulated after simulated shade perception. Acts in the nucleus to control plant development and as a negative regulator of shade avoidance response. Functions as transcriptional repressor of auxin-responsive genes SAUR15 (AT4G38850) and SAUR68 (AT1G29510).	Down	127.888	31.4587	79.6733	-1.54097	0.499489	-3.0851	0.00203486	0.0472654
AT2G38300	myb-like HTH transcriptional regulator family protein; CONTAINS InterPro DOMAIN/s: Homeodomain-like (InterPro:IPR009057), Myb, DNA-binding (InterPro:IPR014778), Myb-like DNA-binding domain, SHAQKYF class (InterPro:IPR006447), HTH transcriptional regulator, Myb-type, DNA-binding (InterPro:IPR017930), Homeodomain-related (InterPro:IPR012287); BEST Arabidopsis thaliana protein match is: Homeodomain-…	Down	137.067	36.4145	86.7405	-1.53827	0.482283	-3.18956	0.00142487	0.0365488
AT2G46810	basic helix-loop-helix (bHLH) DNA-binding superfamily protein; FUNCTIONS IN: DNA binding, sequence-specific DNA binding transcription factor activity; INVOLVED IN: regulation of transcription; LOCATED IN: nucleus; CONTAINS InterPro DOMAIN/s: Helix-loop-helix DNA-binding domain (InterPro:IPR001092), Helix-loop-helix DNA-binding (InterPro:IPR011598); BEST Arabidopsis thaliana protein match is: basi…	Down	271.929	75.7486	173.839	-1.5352	0.432342	-3.5509	0.000383921	0.0133716
AT1G47580	Pentatricopeptide repeat (PPR) superfamily protein; BEST Arabidopsis thaliana protein match is: Tetratricopeptide repeat (TPR)-like superfamily protein (TAIR:AT2G15690.1); Has 7703 Blast hits to 7698 proteins in 1705 species: Archae - 17; Bacteria - 3148; Metazoa - 102; Fungi - 130; Plants - 2368; Viruses - 0; Other Eukaryotes - 1938 (source: NCBI BLink).	Down	295.396	80.0229	187.709	-1.53464	0.424168	-3.618	0.00029689	0.0110208
AT5G26280	TRAF-like family protein; FUNCTIONS IN: molecular_function unknown; INVOLVED IN: biological_process unknown; LOCATED IN: membrane; EXPRESSED IN: 8 plant structures; EXPRESSED DURING: seedling growth; CONTAINS InterPro DOMAIN/s: TRAF-like (InterPro:IPR008974), MATH (InterPro:IPR002083); BEST Arabidopsis thaliana protein match is: TRAF-like family protein (TAIR:AT5G26300.1); Has 30201 Blast hits to…	Down	3818.98	935.564	2377.27	-1.52557	0.423385	-3.60327	0.000314235	0.0114699
AT2G26980	encodes a serine-threonine protein kinase whose expression increases in response to abscisic acid, cold, drought, high salt, and wounding conditions. The gene is expressed in developing seeds and seedlings. Lines carrying a T-DNA insertions have reduced germination efficiency and expression of cold, high-salt, and abscisic acid marker genes are altered, but not drought-response markers.	Down	1061.49	311.971	686.728	-1.5227	0.363226	-4.19216	2.76309e-05	0.00153562
AT1G72200	RING/U-box superfamily protein; FUNCTIONS IN: zinc ion binding; EXPRESSED IN: 13 plant structures; EXPRESSED DURING: LP.04 four leaves visible, 4 anthesis, petal differentiation and expansion stage, LP.08 eight leaves visible; CONTAINS InterPro DOMAIN/s: Zinc finger, RING-type (InterPro:IPR001841), Zinc finger, C3HC4 RING-type (InterPro:IPR018957); BEST Arabidopsis thaliana protein match is: RING…	Down	180.971	47.2797	114.125	-1.52163	0.485052	-3.13705	0.00170659	0.0414135
AT3G61430	a member of the plasma membrane intrinsic protein subfamily PIP1. localizes to the plasma membrane and exhibits water transport activity in Xenopus oocyte. expressed ubiquitously and protein level decreases slightly during leaf development.	Down	7192.94	2031.81	4612.37	-1.5184	0.400439	-3.79184	0.000149536	0.00623298
AT1G22530	PATELLIN 2 (PATL2); FUNCTIONS IN: transporter activity; INVOLVED IN: transport; LOCATED IN: plasma membrane, chloroplast; EXPRESSED IN: 25 plant structures; EXPRESSED DURING: 14 growth stages; CONTAINS InterPro DOMAIN/s: Cellular retinaldehyde-binding/triple function, C-terminal (InterPro:IPR001251), Cellular retinaldehyde-binding/triple function, N-terminal (InterPro:IPR008273), Cellular retinal…	Down	937.228	270.757	603.993	-1.51813	0.371077	-4.09115	4.29236e-05	0.00219345
AT5G44020	HAD superfamily, subfamily IIIB acid phosphatase ; FUNCTIONS IN: acid phosphatase activity; INVOLVED IN: biological_process unknown; LOCATED IN: chloroplast, vacuole, membrane; EXPRESSED IN: 23 plant structures; EXPRESSED DURING: 13 growth stages; CONTAINS InterPro DOMAIN/s: Acid phosphatase (Class B) (InterPro:IPR005519), Vegetative storage protein/acid phosphatase (InterPro:IPR014403), Acid pho…	Down	3176.47	962.694	2069.58	-1.51449	0.363103	-4.17096	3.03317e-05	0.00166689
AT1G28010	Encodes an ATP-binding cassette (ABC) transporter. Expressed in the vascular tissue of primary stem.	Down	153.375	40.0738	96.7242	-1.51159	0.493296	-3.06427	0.00218201	0.0495143
AT3G55230	Disease resistance-responsive (dirigent-like protein) family protein; FUNCTIONS IN: molecular_function unknown; INVOLVED IN: defense response; LOCATED IN: endomembrane system; CONTAINS InterPro DOMAIN/s: Plant disease resistance response protein (InterPro:IPR004265); BEST Arabidopsis thaliana protein match is: Disease resistance-responsive (dirigent-like protein) family protein (TAIR:AT2G39430.1)…	Down	606.757	193.646	400.201	-1.50944	0.387796	-3.89237	9.92708e-05	0.00446923
AT4G17810	C2H2 and C2HC zinc fingers superfamily protein; FUNCTIONS IN: sequence-specific DNA binding transcription factor activity, zinc ion binding, nucleic acid binding; INVOLVED IN: regulation of transcription; LOCATED IN: intracellular; EXPRESSED IN: 8 plant structures; EXPRESSED DURING: 7 growth stages; CONTAINS InterPro DOMAIN/s: Zinc finger, C2H2-like (InterPro:IPR015880), Zinc finger, C2H2-type (I…	Down	380.256	105.81	243.033	-1.50934	0.44119	-3.42107	0.000623756	0.0196979
AT3G01190	Peroxidase superfamily protein; FUNCTIONS IN: peroxidase activity, heme binding; INVOLVED IN: response to oxidative stress, oxidation reduction; LOCATED IN: endomembrane system; EXPRESSED IN: hypocotyl, root; CONTAINS InterPro DOMAIN/s: Haem peroxidase (InterPro:IPR010255), Plant peroxidase (InterPro:IPR000823), Peroxidases heam-ligand binding site (InterPro:IPR019793), Haem peroxidase, plant/fun…	Down	525.784	165.842	345.813	-1.50731	0.379588	-3.9709	7.1602e-05	0.00335404
AT2G03310	unknown protein; Has 17 Blast hits to 17 proteins in 6 species: Archae - 0; Bacteria - 0; Metazoa - 0; Fungi - 0; Plants - 17; Viruses - 0; Other Eukaryotes - 0 (source: NCBI BLink).	Down	635.3	195.004	415.152	-1.50396	0.375215	-4.00827	6.1165e-05	0.00294187
AT3G06080	Encodes a member of the TBL (TRICHOME BIREFRINGENCE-LIKE) gene family containing a plant-specific DUF231 (domain of unknown function) domain. TBL gene family has 46 members, two of which (TBR/AT5G06700 and TBL3/AT5G01360) have been shown to be involved in the synthesis and deposition of secondary wall cellulose, presumably by influencing the esterification state of pectic polymers. A nomenclature…	Down	644.698	180.18	412.439	-1.50109	0.398931	-3.76278	0.000168034	0.00690169
AT1G08570	Encodes a member of the thioredoxin family protein. Located in the chloroplast. Shows high activity towards the chloroplast 2-Cys peroxiredoxin A, and poor activity towards the chloroplast NADP-malate dehydrogenase.	Down	1931.79	527.527	1229.66	-1.49591	0.416292	-3.59341	0.00032638	0.0118037
AT3G54880	unknown protein; BEST Arabidopsis thaliana protein match is: unknown protein (TAIR:AT5G25360.2); Has 137 Blast hits to 137 proteins in 19 species: Archae - 0; Bacteria - 0; Metazoa - 0; Fungi - 0; Plants - 136; Viruses - 0; Other Eukaryotes - 1 (source: NCBI BLink).	Down	338.777	87.4701	213.124	-1.49197	0.438289	-3.40408	0.000663878	0.020732
AT1G12520	Copper-zinc superoxide dismutase copper chaperone (delivers copper to the Cu-Zn superoxide dismutase). Localized to the chloroplast. Expressed in roots and shoots. Up-regulated in response to copper and senescence. The AtACC activates all three CuZnSOD activities located in three different subcellular compartments. Contains three domains, central, ATX-1 like and C-terminal. ATX-1 like domain esse…	Down	901.618	194.717	548.167	-1.49078	0.4742	-3.14378	0.0016678	0.0408623
AT1G22590	AGAMOUS-like 87 (AGL87); FUNCTIONS IN: sequence-specific DNA binding transcription factor activity; INVOLVED IN: regulation of transcription; LOCATED IN: nucleus; EXPRESSED IN: 19 plant structures; EXPRESSED DURING: 13 growth stages; CONTAINS InterPro DOMAIN/s: Transcription factor, MADS-box (InterPro:IPR002100); BEST Arabidopsis thaliana protein match is: MADS-box transcription factor family pro…	Down	239.918	65.6659	152.792	-1.4871	0.451248	-3.29553	0.000982348	0.0278483
AT2G17710	unknown protein; Has 39 Blast hits to 39 proteins in 14 species: Archae - 0; Bacteria - 0; Metazoa - 0; Fungi - 0; Plants - 39; Viruses - 0; Other Eukaryotes - 0 (source: NCBI BLink).	Down	278.175	67.4332	172.804	-1.48281	0.455846	-3.25288	0.00114243	0.0309589
AT1G35580	CINV1 / A/N-InvG is an alkaline/neutral invertase that breaks sucrose down into fructose and glucose (GH100). The exact localization of CINV1 remains under investigation but there is evidence that fluorescently-tagged CINV1 localizes to the cytoplasm. atinvg mutants have reduced root growth, reduced invertase activity, and increased expression of antioxidant genes under basal conditions. The leve…	Down	1957.69	557.257	1257.47	-1.47835	0.384437	-3.84548	0.000120318	0.00519108
AT4G19100	Protein of unknown function (DUF3464); FUNCTIONS IN: molecular_function unknown; INVOLVED IN: biological_process unknown; LOCATED IN: chloroplast, membrane; EXPRESSED IN: 22 plant structures; EXPRESSED DURING: 13 growth stages; CONTAINS InterPro DOMAIN/s: Protein of unknown function DUF3464 (InterPro:IPR021855); BEST Arabidopsis thaliana protein match is: Protein of unknown function (DUF3464) (TA…	Down	415.897	134.575	275.236	-1.47799	0.411378	-3.59279	0.000327162	0.0118102
AT1G68190	B-box zinc finger family protein; FUNCTIONS IN: sequence-specific DNA binding transcription factor activity, zinc ion binding; INVOLVED IN: regulation of transcription; LOCATED IN: endomembrane system, intracellular; EXPRESSED IN: 14 plant structures; EXPRESSED DURING: 8 growth stages; CONTAINS InterPro DOMAIN/s: Zinc finger, B-box (InterPro:IPR000315); BEST Arabidopsis thaliana protein match is:…	Down	385.339	120.934	253.136	-1.46891	0.408683	-3.59426	0.000325315	0.0118037
AT5G66490	unknown protein; FUNCTIONS IN: molecular_function unknown; INVOLVED IN: biological_process unknown; LOCATED IN: plasma membrane; EXPRESSED IN: 17 plant structures; EXPRESSED DURING: 9 growth stages; BEST Arabidopsis thaliana protein match is: unknown protein (TAIR:AT3G50900.1); Has 1807 Blast hits to 1807 proteins in 277 species: Archae - 0; Bacteria - 0; Metazoa - 736; Fungi - 347; Plants - 385;…	Down	201.126	60.8077	130.967	-1.46713	0.470948	-3.11527	0.00183778	0.0437729
AT5G60400	unknown protein; Has 35333 Blast hits to 34131 proteins in 2444 species: Archae - 798; Bacteria - 22429; Metazoa - 974; Fungi - 991; Plants - 531; Viruses - 0; Other Eukaryotes - 9610 (source: NCBI BLink).	Down	216.91	63.6299	140.27	-1.46448	0.442245	-3.31147	0.000928082	0.0267729
AT4G24230	acyl-CoA-binding protein ACBP3. Localized extracellularly in transiently expressed tobacco BY-2 cells and onion epidermal cells. Binds arachidonyl-CoA with high affinity. Microarray data shows up-regulation of many biotic- and abiotic-stress-related genes in an ACBP3 OE-1 in comparison to wild type.	Down	429.001	100.258	264.63	-1.45707	0.458596	-3.17724	0.00148682	0.0377372
AT2G29300	NAD(P)-binding Rossmann-fold superfamily protein; FUNCTIONS IN: oxidoreductase activity, binding, catalytic activity; INVOLVED IN: oxidation reduction, metabolic process; LOCATED IN: endomembrane system; EXPRESSED IN: 12 plant structures; EXPRESSED DURING: 8 growth stages; CONTAINS InterPro DOMAIN/s: NAD(P)-binding domain (InterPro:IPR016040), Glucose/ribitol dehydrogenase (InterPro:IPR002347), S…	Down	427.67	108.971	268.321	-1.45494	0.473111	-3.07526	0.00210318	0.0485088
AT5G57170	Tautomerase/MIF superfamily protein; INVOLVED IN: inflammatory response, response to other organism; EXPRESSED IN: 22 plant structures; EXPRESSED DURING: 13 growth stages; CONTAINS InterPro DOMAIN/s: Tautomerase (InterPro:IPR014347), Macrophage migration inhibitory factor (InterPro:IPR001398); BEST Arabidopsis thaliana protein match is: Tautomerase/MIF superfamily protein (TAIR:AT5G01650.2).	Down	501.62	163.301	332.46	-1.45144	0.389248	-3.72883	0.000192367	0.00770801
AT4G05070	Wound-responsive family protein; FUNCTIONS IN: molecular_function unknown; INVOLVED IN: biological_process unknown; LOCATED IN: chloroplast; EXPRESSED IN: 22 plant structures; EXPRESSED DURING: 13 growth stages; CONTAINS InterPro DOMAIN/s: Protein of unknown function wound-induced (InterPro:IPR022251); Has 30201 Blast hits to 17322 proteins in 780 species: Archae - 12; Bacteria - 1396; Metazoa - …	Down	805.874	231.018	518.446	-1.45131	0.413564	-3.50928	0.000449321	0.0151628
AT1G52100	Mannose-binding lectin superfamily protein; FUNCTIONS IN: molecular_function unknown; INVOLVED IN: biological_process unknown; LOCATED IN: membrane; EXPRESSED IN: shoot, cotyledon, hypocotyl, leaf; CONTAINS InterPro DOMAIN/s: Mannose-binding lectin (InterPro:IPR001229); BEST Arabidopsis thaliana protein match is: Mannose-binding lectin superfamily protein (TAIR:AT5G35940.1); Has 1742 Blast hits t…	Down	1984.69	494.211	1239.45	-1.45029	0.424969	-3.41271	0.00064321	0.0201505
AT2G16660	Major facilitator superfamily protein; INVOLVED IN: response to karrikin; LOCATED IN: endomembrane system; EXPRESSED IN: 23 plant structures; EXPRESSED DURING: 13 growth stages; CONTAINS InterPro DOMAIN/s: Nodulin-like (InterPro:IPR010658), Major facilitator superfamily, general substrate transporter (InterPro:IPR016196); BEST Arabidopsis thaliana protein match is: Major facilitator superfamily p…	Down	404.88	128.685	266.782	-1.4498	0.392218	-3.69641	0.00021867	0.00858706
AT5G48490	Bifunctional inhibitor/lipid-transfer protein/seed storage 2S albumin superfamily protein; FUNCTIONS IN: lipid binding; INVOLVED IN: lipid transport; LOCATED IN: endomembrane system; EXPRESSED IN: 20 plant structures; EXPRESSED DURING: 13 growth stages; CONTAINS InterPro DOMAIN/s: Bifunctional inhibitor/plant lipid transfer protein/seed storage (InterPro:IPR016140), Plant lipid transfer protein/s…	Down	296.715	110.248	203.482	-1.44882	0.45213	-3.20443	0.00135329	0.0348489
AT1G03870	fasciclin-like arabinogalactan-protein 9 (Fla9)	Down	1075.65	375.299	725.476	-1.44769	0.375192	-3.85854	0.000114067	0.00500927
AT2G31380	a B-box zinc finger protein that interacts with COP1. contains a novel 11 amino acid motif at the C-terminus (also found at the N-terminus of HY5) that is involved in the COP1 interaction.	Down	960.051	299.032	629.541	-1.44589	0.39463	-3.66391	0.000248395	0.00948917
AT5G10150	FUNCTIONS IN: molecular_function unknown; INVOLVED IN: biological_process unknown; LOCATED IN: cellular_component unknown; EXPRESSED IN: cultured cell; CONTAINS InterPro DOMAIN/s: Protein of unknown function DUF966 (InterPro:IPR010369), Uncharacterised conserved protein UCP031043 (InterPro:IPR021182); BEST Arabidopsis thaliana protein match is: Domain of unknown function (DUF966) (TAIR:AT5G59790.…	Down	289.536	84.9203	187.228	-1.44458	0.430618	-3.35467	0.000794598	0.0239035
AT4G38932	Potential natural antisense gene, locus overlaps with AT4G38930	Down	456.709	137.125	296.917	-1.44223	0.440632	-3.27309	0.00106378	0.0293952
AT3G51840	Encodes a short-chain acyl-CoA oxidase, which catalyzes the first step of peroxisomal fatty acid beta-oxidation during early, post-germinative growth in oilseed species. Null mutants virtually lack short-chain acyl-CoA and are resistant to 2,4-dichlorophenoxybutyric acid, which is converted to the herbicide and auxin analogue 2,4-dichlorophenoxyacetic acid by beta-oxidation. Despite the almost co…	Down	2845.94	868.041	1856.99	-1.44204	0.370026	-3.89712	9.73442e-05	0.00440264
AT2G29340	NAD-dependent epimerase/dehydratase family protein; FUNCTIONS IN: oxidoreductase activity, binding, catalytic activity; INVOLVED IN: oxidation reduction, metabolic process; EXPRESSED IN: 22 plant structures; EXPRESSED DURING: 13 growth stages; CONTAINS InterPro DOMAIN/s: NAD(P)-binding domain (InterPro:IPR016040), Glucose/ribitol dehydrogenase (InterPro:IPR002347), Short-chain dehydrogenase/reduc…	Down	1028.19	307.179	667.683	-1.43983	0.399035	-3.60828	0.000308239	0.0112719
AT4G17870	Encodes a member of the PYR (pyrabactin resistance )/PYL(PYR1-like)/RCAR (regulatory components of ABA receptor) family proteins with 14 members. PYR/PYL/RCAR family proteins function as abscisic acid sensors. Mediate ABA-dependent regulation of protein phosphatase 2Cs ABI1 and ABI2.	Down	529.018	180.387	354.702	-1.43871	0.393176	-3.65921	0.000252998	0.00964627
AT3G46280	protein kinase-related; FUNCTIONS IN: molecular_function unknown; INVOLVED IN: biological_process unknown; LOCATED IN: endomembrane system; EXPRESSED IN: 6 plant structures; EXPRESSED DURING: 4 anthesis, petal differentiation and expansion stage; BEST Arabidopsis thaliana protein match is: receptor protein kinase-related (TAIR:AT3G46270.1); Has 639 Blast hits to 634 proteins in 40 species: Archae…	Down	287.878	91.5695	189.724	-1.43839	0.414441	-3.47067	0.000519164	0.0169816
AT2G41560	Encodes a calmodulin-regulated Ca(2+)-ATPase that improves salt tolerance in yeast. Localized to the vacuole. Lesion mimic phenotype when mutation in the gene is combined with a mutation in ACA11. Lesion mimic phenotype of double knockout can be suppressed by nutritional supplements that increase anion levels (e.g. 15 mM Nitrate, Chloride, or Phosphate).	Down	1367.96	454.297	911.128	-1.43448	0.346047	-4.14533	3.39321e-05	0.00181902
AT1G01620	a member of the plasma membrane intrinsic protein subfamily PIP1. localizes to the plasma membrane and exhibits water transport activity in Xenopus oocyte. expressed ubiquitously and protein level decreases slightly during leaf development.	Down	4978.15	1593.64	3285.89	-1.42855	0.389234	-3.67016	0.000242398	0.00931435
AT3G03990	alpha/beta-Hydrolases superfamily protein; CONTAINS InterPro DOMAIN/s: Alpha/beta hydrolase fold-1 (InterPro:IPR000073); BEST Arabidopsis thaliana protein match is: alpha/beta-Hydrolases superfamily protein (TAIR:AT4G37470.1); Has 7052 Blast hits to 7050 proteins in 1427 species: Archae - 69; Bacteria - 5615; Metazoa - 94; Fungi - 57; Plants - 279; Viruses - 0; Other Eukaryotes - 938 (source: NCB…	Down	1045.57	344.342	694.958	-1.42645	0.404806	-3.5238	0.000425408	0.0144551
AT2G27660	Cysteine/Histidine-rich C1 domain family protein; FUNCTIONS IN: zinc ion binding; LOCATED IN: chloroplast; EXPRESSED IN: 12 plant structures; EXPRESSED DURING: 9 growth stages; CONTAINS InterPro DOMAIN/s: DC1 (InterPro:IPR004146), Zinc finger, ZZ-type (InterPro:IPR000433), C1-like (InterPro:IPR011424); BEST Arabidopsis thaliana protein match is: Cysteine/Histidine-rich C1 domain family protein (T…	Down	183.52	55.9257	119.723	-1.42637	0.457284	-3.11922	0.00181332	0.0433929
AT1G65590	Encodes a protein with beta-hexosaminidase activity. Located on the plasma membrane.	Down	605.269	189.064	397.166	-1.41884	0.402002	-3.52943	0.000416458	0.0142742
AT5G51970	Encodes a putative sorbitol dehydrogenase that can be thiolated in vitro.	Down	1757.07	501.973	1129.52	-1.41371	0.396773	-3.56301	0.000366632	0.0129732
AT1G16260	Wall-associated kinase family protein; FUNCTIONS IN: kinase activity; INVOLVED IN: protein amino acid phosphorylation; LOCATED IN: endomembrane system, integral to membrane; EXPRESSED IN: 19 plant structures; EXPRESSED DURING: 13 growth stages; CONTAINS InterPro DOMAIN/s: Wall-associated kinase (InterPro:IPR013695), EGF-like calcium-binding, conserved site (InterPro:IPR018097), Protein kinase, ca…	Down	398.274	118.329	258.301	-1.40964	0.425331	-3.31422	0.00091899	0.0265495
AT1G03440	Leucine-rich repeat (LRR) family protein; INVOLVED IN: signal transduction; LOCATED IN: endomembrane system; EXPRESSED IN: 23 plant structures; EXPRESSED DURING: 13 growth stages; CONTAINS InterPro DOMAIN/s: Leucine-rich repeat-containing N-terminal domain, type 2 (InterPro:IPR013210), Leucine-rich repeat (InterPro:IPR001611); BEST Arabidopsis thaliana protein match is: RNI-like superfamily prote…	Down	571.646	208.183	389.914	-1.40739	0.407426	-3.45436	0.00055161	0.01782
AT2G32540	encodes a gene similar to cellulose synthase	Down	599.003	168.614	383.809	-1.40714	0.429832	-3.2737	0.00106148	0.0293952
AT3G62410	CP12-2 encodes a small peptide found in the chloroplast stroma. It belongs to the CP12 gene family thought to be involved in the formation of a supramolecular complex with glyceraldehyde-3-phosphate dehydrogenase (GAPDH) and phosphoribulokinase (PRK) embedded in the Calvin cycle. CP12-2 is coordinately regulated by light with the photosynthetic GAPDH and PRK. The annotation of this gene is based …	Down	3893.28	1313.91	2603.59	-1.40402	0.352195	-3.98649	6.70577e-05	0.00316377
AT1G62380	Encodes a protein similar to 1-aminocyclopropane-1-carboxylic oxidase (ACC oxidase). Expression of the AtACO2 transcripts is affected by ethylene.	Down	14181.5	4389.42	9285.44	-1.40383	0.387627	-3.62161	0.000292778	0.01093
AT1G23870	Encodes an enzyme putatively involved in trehalose biosynthesis. The protein has a trehalose synthase (TPS)-like domain that may or may not be active as well as a trehalose phosphatase (TPP)-like domain.	Down	1060.63	272.816	666.723	-1.39823	0.441449	-3.16737	0.00153822	0.0385025
AT5G17820	Peroxidase superfamily protein; FUNCTIONS IN: peroxidase activity, heme binding; INVOLVED IN: oxidation reduction, response to oxidative stress; LOCATED IN: cell wall, membrane, plant-type cell wall; EXPRESSED IN: root, leaf; CONTAINS InterPro DOMAIN/s: Haem peroxidase (InterPro:IPR010255), Plant peroxidase (InterPro:IPR000823), Peroxidases heam-ligand binding site (InterPro:IPR019793), Peroxidas…	Down	534.741	165.621	350.181	-1.39702	0.434433	-3.21572	0.00130118	0.0339516
AT1G29280	member of WRKY Transcription Factor; Group II-e	Down	331.023	111.918	221.471	-1.38929	0.429542	-3.23435	0.00121921	0.0325032
AT3G62550	Adenine nucleotide alpha hydrolases-like superfamily protein; FUNCTIONS IN: molecular_function unknown; INVOLVED IN: response to stress; LOCATED IN: vacuole; EXPRESSED IN: 21 plant structures; EXPRESSED DURING: 13 growth stages; CONTAINS InterPro DOMAIN/s: UspA (InterPro:IPR006016), Rossmann-like alpha/beta/alpha sandwich fold (InterPro:IPR014729), Universal stress protein A (InterPro:IPR006015);…	Down	860.401	296.945	578.673	-1.38825	0.356194	-3.89744	9.72131e-05	0.00440264
AT5G14740	Encodes a beta carbonic anhydrase likely to be localized in the cytoplasm. Expression of its mRNA is seen in etiolated seedlings and points to a possible nonphotosynthetic role for this isoform.	Down	30531.3	11615.3	21073.3	-1.38468	0.350125	-3.95482	7.65921e-05	0.00355395
AT1G64720	membrane related protein CP5	Down	19945.8	6700.02	13322.9	-1.38458	0.393529	-3.51837	0.000434213	0.0146782
AT4G30690	Translation initiation factor 3 protein; FUNCTIONS IN: translation initiation factor activity; INVOLVED IN: translational initiation; LOCATED IN: cell wall, chloroplast; EXPRESSED IN: 23 plant structures; EXPRESSED DURING: 15 growth stages; CONTAINS InterPro DOMAIN/s: Translation initiation factor 3, N-terminal (InterPro:IPR019814), Translation initiation factor 3, conserved site (InterPro:IPR019…	Down	618.396	194.366	406.381	-1.38446	0.387271	-3.57492	0.000350333	0.012509
AT4G24972	Encodes a novel small protein which is similar to proteins of unknown function from other plant species. TPD1 is involved in cell specification during anther and pollen development. Identified in a screen for male steriles. Mutants lack tapetal cells and have an increased number of microsporocytes. Expressed in flower buds, leaves and young seedlings. In anthers, TPD1 is expressed throughout poll…	Down	441.023	157.302	299.162	-1.38332	0.420509	-3.28964	0.00100314	0.0282749
AT3G14770	Nodulin MtN3 family protein; FUNCTIONS IN: molecular_function unknown; INVOLVED IN: biological_process unknown; LOCATED IN: endomembrane system, integral to membrane, membrane; EXPRESSED IN: 22 plant structures; EXPRESSED DURING: 13 growth stages; CONTAINS InterPro DOMAIN/s: MtN3/saliva-related transmembrane protein, conserved region (InterPro:IPR018169), RAG1-activating protein 1 homologue (Inte…	Down	459.487	130.779	295.133	-1.38163	0.418423	-3.30199	0.00096	0.0274521
AT1G74370	RING/U-box superfamily protein; FUNCTIONS IN: zinc ion binding; EXPRESSED IN: 22 plant structures; EXPRESSED DURING: 13 growth stages; CONTAINS InterPro DOMAIN/s: Zinc finger, RING-type, conserved site (InterPro:IPR017907), Zinc finger, RING-type (InterPro:IPR001841); BEST Arabidopsis thaliana protein match is: RING/U-box superfamily protein (TAIR:AT3G29270.2); Has 323 Blast hits to 323 proteins …	Down	256.178	77.3018	166.74	-1.37559	0.438549	-3.13669	0.00170868	0.0414135
AT1G73260	Encodes a trypsin inhibitor involved in modulating programmed cell death in plant-pathogen interactions.	Down	1356.95	366.141	861.546	-1.37351	0.420758	-3.26437	0.00109708	0.0300611
AT2G29310	NAD(P)-binding Rossmann-fold superfamily protein; FUNCTIONS IN: oxidoreductase activity, binding, catalytic activity; INVOLVED IN: oxidation reduction, metabolic process; LOCATED IN: endomembrane system; EXPRESSED IN: 22 plant structures; EXPRESSED DURING: 13 growth stages; CONTAINS InterPro DOMAIN/s: NAD(P)-binding domain (InterPro:IPR016040), Glucose/ribitol dehydrogenase (InterPro:IPR002347), …	Down	974.134	318.516	646.325	-1.37344	0.385992	-3.55821	0.000373389	0.0131414
AT3G28345	Encodes an ATP-binding cassette (ABC) transporter. Expressed in the vascular tissue of primary stem.	Down	1286.84	454.452	870.646	-1.3708	0.346579	-3.95524	7.64585e-05	0.00355395
AT4G08950	EXORDIUM (EXO); FUNCTIONS IN: molecular_function unknown; INVOLVED IN: response to brassinosteroid stimulus; LOCATED IN: cell wall, plant-type cell wall; EXPRESSED IN: 21 plant structures; EXPRESSED DURING: 13 growth stages; CONTAINS InterPro DOMAIN/s: Phosphate-induced protein 1 (InterPro:IPR006766); BEST Arabidopsis thaliana protein match is: Phosphate-responsive 1 family protein (TAIR:AT1G3514…	Down	770.318	270.878	520.598	-1.36819	0.360152	-3.79892	0.000145331	0.00607056
AT2G37540	NAD(P)-binding Rossmann-fold superfamily protein; FUNCTIONS IN: oxidoreductase activity, binding, catalytic activity; INVOLVED IN: pollen tube growth; EXPRESSED IN: 23 plant structures; EXPRESSED DURING: 13 growth stages; CONTAINS InterPro DOMAIN/s: NAD(P)-binding domain (InterPro:IPR016040), Glucose/ribitol dehydrogenase (InterPro:IPR002347), Short-chain dehydrogenase/reductase SDR (InterPro:IPR…	Down	280.924	94.4345	187.679	-1.36744	0.414473	-3.29922	0.000969555	0.0275937
AT2G05380	glycine-rich protein 3 short isoform (GRP3S) mRNA, complete	Down	14291.5	3830.52	9061.03	-1.3669	0.415873	-3.28683	0.00101324	0.0284778
AT5G59780	Encodes a putative transcription factor (MYB59).	Down	806.8	253.468	530.134	-1.36202	0.381882	-3.5666	0.000361648	0.0128199
AT2G02950	Encodes a basic soluble protein which can independently bind to either PHYA or PHYB, regardless of whether the phytochromes are in the Pr or Pfr state. PKS1 can be phosphorylated by oat phyA in vitro in a light regulated manner. It is postulated to be a negative regulator of phyB signalling.	Down	277.328	88.7938	183.061	-1.36081	0.4279	-3.18021	0.00147168	0.0374079
AT2G48020	Major facilitator superfamily protein; FUNCTIONS IN: carbohydrate transmembrane transporter activity, sugar:hydrogen symporter activity; INVOLVED IN: transport, transmembrane transport; LOCATED IN: plasma membrane, chloroplast, vacuole, membrane; EXPRESSED IN: 24 plant structures; EXPRESSED DURING: 14 growth stages; CONTAINS InterPro DOMAIN/s: Sugar transporter, conserved site (InterPro:IPR005829…	Down	502.745	164.114	333.43	-1.35419	0.405707	-3.33785	0.000844298	0.024941
AT3G09220	putative laccase, a member of laccase family of genes (17 members in Arabidopsis).	Down	872.311	314.035	593.173	-1.35208	0.410851	-3.29091	0.000998622	0.0282283
AT1G75220	Encodes a vacuolar glucose exporter that is induced in response to factors that activate vacuolar glucose pools like darkness, heat stress and wounding and repressed during conditions that trigger glucose accumulation in the vacuole like cold stress and external sugar supply.	Down	1338.47	383.262	860.864	-1.348	0.402401	-3.3499	0.000808396	0.0242076
AT5G40890	Encodes a member of the voltage-dependent chloride channel. Also functions as a NO3-/H+ exchanger that serves to accumulate nitrate nutrient in vacuoles. Mutants homozygous for the T-DNA insertion mutation have reduced nitrate uptake capacity in high nitrate environment and exhibit hypersensitivity to chlorate.	Down	2703.01	907.702	1805.36	-1.34787	0.362953	-3.71363	0.00020431	0.0080877
AT5G18650	CHY-type/CTCHY-type/RING-type Zinc finger protein; FUNCTIONS IN: zinc ion binding; EXPRESSED IN: 24 plant structures; EXPRESSED DURING: 15 growth stages; CONTAINS InterPro DOMAIN/s: Zinc finger, CTCHY-type (InterPro:IPR017921), Zinc finger, CHY-type (InterPro:IPR008913), Zinc finger, RING-type (InterPro:IPR001841), Zinc finger, C3HC4 RING-type (InterPro:IPR018957); BEST Arabidopsis thaliana prote…	Down	1306.9	464.252	885.576	-1.34752	0.382053	-3.52707	0.000420191	0.0143771
AT1G07610	one of the five metallothioneins (MTs) genes identified in Arabidopsis. MTs are cysteine-rich proteins required for heavy metal tolerance.	Down	2032.42	664.55	1348.48	-1.34683	0.37278	-3.61293	0.000302759	0.0111545
AT5G42250	Zinc-binding alcohol dehydrogenase family protein; FUNCTIONS IN: oxidoreductase activity, zinc ion binding; INVOLVED IN: oxidation reduction; EXPRESSED IN: 11 plant structures; EXPRESSED DURING: 6 growth stages; CONTAINS InterPro DOMAIN/s: GroES-like (InterPro:IPR011032), Alcohol dehydrogenase GroES-like (InterPro:IPR013154), Alcohol dehydrogenase, zinc-containing, conserved site (InterPro:IPR002…	Down	529.762	186.179	357.97	-1.34574	0.375781	-3.58118	0.000342041	0.0122351
AT4G32650	Encodes KAT3, a member of the Shaker family of voltage-gated potassium channel subunits. Does not form functional potassium channel on its own. Involved in down-regulating AKT1 and KAT1 channel activity by forming heteromers with AKT1 or KAT1. The Shaker family K+ ion channels include five groups based on phylogenetic analysis (FEBS Letters (2007) 581: 2357): I (inwardly rectifying conductance): …	Down	293.182	96.4277	194.805	-1.34548	0.417945	-3.21928	0.00128512	0.0336216
AT4G11290	Peroxidase superfamily protein; FUNCTIONS IN: peroxidase activity, heme binding; INVOLVED IN: response to oxidative stress, oxidation reduction; LOCATED IN: endomembrane system; EXPRESSED IN: 11 plant structures; EXPRESSED DURING: 7 growth stages; CONTAINS InterPro DOMAIN/s: Haem peroxidase (InterPro:IPR010255), Plant peroxidase (InterPro:IPR000823), Peroxidases heam-ligand binding site (InterPro…	Down	244.664	82.0708	163.367	-1.34223	0.425278	-3.15613	0.00159879	0.0395655
AT3G58120	Encodes a member of the BZIP family of transcription factors. Forms heterodimers with the related protein AtbZIP34. Binds to G-boxes in vitro and is localized to the nucleus in onion epidermal cells.	Down	379.045	129.892	254.469	-1.33891	0.414538	-3.22987	0.00123845	0.032793
AT3G23700	Nucleic acid-binding proteins superfamily; FUNCTIONS IN: RNA binding; INVOLVED IN: response to cold; LOCATED IN: chloroplast stroma, nucleus, chloroplast; EXPRESSED IN: 23 plant structures; EXPRESSED DURING: 13 growth stages; CONTAINS InterPro DOMAIN/s: Nucleic acid-binding, OB-fold-like (InterPro:IPR016027), Nucleic acid-binding, OB-fold (InterPro:IPR012340), Ribosomal protein S1, RNA-binding do…	Down	2554.66	912.916	1733.79	-1.3379	0.362875	-3.68696	0.00022695	0.00884162
AT1G62480	Vacuolar calcium-binding protein-related; INVOLVED IN: response to cadmium ion, response to salt stress; LOCATED IN: cellular_component unknown; EXPRESSED IN: 23 plant structures; EXPRESSED DURING: 13 growth stages; Has 21787 Blast hits to 9668 proteins in 1087 species: Archae - 111; Bacteria - 3941; Metazoa - 6730; Fungi - 2179; Plants - 741; Viruses - 179; Other Eukaryotes - 7906 (source: NCBI …	Down	883.46	320.622	602.041	-1.33345	0.35882	-3.7162	0.000202243	0.00802204
AT1G64740	alpha-tubulin expressed primarily in stamens and mature pollen	Down	835.392	284.164	559.778	-1.3324	0.394758	-3.37523	0.000737551	0.0224622
AT1G56010	Encodes a transcription factor involved in shoot apical meristem formation and auxin-mediated lateral root formation. The gene is thought not to be involved in stress responses (NaCl, auxins, ethylene). NAC1 (NAC1)	Down	285.685	97.95	191.817	-1.33141	0.418089	-3.18452	0.00144996	0.0370957
AT1G60590	Pectin lyase-like superfamily protein; FUNCTIONS IN: polygalacturonase activity; INVOLVED IN: carbohydrate metabolic process; EXPRESSED IN: 20 plant structures; EXPRESSED DURING: 10 growth stages; CONTAINS InterPro DOMAIN/s: Pectin lyase fold/virulence factor (InterPro:IPR011050), Pectin lyase fold (InterPro:IPR012334), Glycoside hydrolase, family 28 (InterPro:IPR000743), Parallel beta-helix repe…	Down	918.724	373.485	646.105	-1.32741	0.405612	-3.27259	0.00106565	0.0293952
AT4G19410	Pectinacetylesterase family protein; FUNCTIONS IN: carboxylesterase activity; LOCATED IN: cell wall, membrane, plant-type cell wall; EXPRESSED IN: 24 plant structures; EXPRESSED DURING: 14 growth stages; CONTAINS InterPro DOMAIN/s: Pectinacetylesterase (InterPro:IPR004963); BEST Arabidopsis thaliana protein match is: Pectinacetylesterase family protein (TAIR:AT5G45280.2); Has 30201 Blast hits to …	Down	1239.29	450.673	844.981	-1.3262	0.351626	-3.77163	0.000162184	0.0067175
AT3G17170	REGULATOR OF FATTY-ACID COMPOSITION 3 (RFC3); FUNCTIONS IN: structural constituent of ribosome, rRNA binding; INVOLVED IN: translation, ribosome biogenesis; LOCATED IN: ribosome, chloroplast; EXPRESSED IN: 21 plant structures; EXPRESSED DURING: 13 growth stages; CONTAINS InterPro DOMAIN/s: Translation elongation factor EF1B/ribosomal protein S6 (InterPro:IPR014717), Ribosomal protein S6 (InterPro…	Down	1051.01	378	714.503	-1.32459	0.35146	-3.76881	0.000164026	0.00677953
AT1G01170	Protein of unknown function (DUF1138); FUNCTIONS IN: molecular_function unknown; INVOLVED IN: response to stress; LOCATED IN: mitochondrion, membrane; EXPRESSED IN: 23 plant structures; EXPRESSED DURING: 13 growth stages; CONTAINS InterPro DOMAIN/s: Protein of unknown function DUF1138 (InterPro:IPR009515); BEST Arabidopsis thaliana protein match is: Protein of unknown function (DUF1138) (TAIR:AT4…	Down	647.028	237.025	442.026	-1.32388	0.378211	-3.50037	0.000464616	0.0156098
AT1G23480	encodes a gene similar to cellulose synthase	Down	288.598	95.3027	191.95	-1.32326	0.421523	-3.13924	0.00169385	0.041346
AT5G67420	Encodes a LOB-domain protein involved in nitrogen metabolism and affecting leaf morphogenesis.	Down	1721.33	649.552	1185.44	-1.32181	0.360695	-3.66462	0.000247709	0.00948136
AT1G52200	PLAC8 family protein; FUNCTIONS IN: molecular_function unknown; INVOLVED IN: response to oxidative stress; LOCATED IN: plasma membrane; EXPRESSED IN: 10 plant structures; EXPRESSED DURING: 6 growth stages; CONTAINS InterPro DOMAIN/s: Protein of unknown function Cys-rich (InterPro:IPR006461); BEST Arabidopsis thaliana protein match is: PLAC8 family protein (TAIR:AT3G18450.1); Has 632 Blast hits to…	Down	285.538	92.6827	189.11	-1.31896	0.424615	-3.10624	0.0018948	0.0448056
AT2G36830	Encodes a tonoplast intrinsic protein, which functions as water channel. It has also been shown to be able to facilitate the transport of urea and hydrogen peroxide. Highly expressed in vascular tissues of the root, stem, cauline leaves and flowers but not in the apical meristems.	Down	6314.21	2560.61	4437.41	-1.31848	0.370604	-3.55765	0.000374193	0.0131462
AT1G68520	B-box type zinc finger protein with CCT domain; FUNCTIONS IN: sequence-specific DNA binding transcription factor activity, zinc ion binding; INVOLVED IN: regulation of transcription; LOCATED IN: intracellular; EXPRESSED IN: 21 plant structures; EXPRESSED DURING: 13 growth stages; CONTAINS InterPro DOMAIN/s: CCT domain (InterPro:IPR010402), Zinc finger, B-box (InterPro:IPR000315); BEST Arabidopsis…	Down	1132.83	412.915	772.872	-1.31842	0.347831	-3.79041	0.000150398	0.00624245
AT1G56220	Dormancy/auxin associated family protein; CONTAINS InterPro DOMAIN/s: Dormancyauxin associated (InterPro:IPR008406); BEST Arabidopsis thaliana protein match is: Dormancy/auxin associated family protein (TAIR:AT1G54070.1); Has 195 Blast hits to 194 proteins in 35 species: Archae - 0; Bacteria - 0; Metazoa - 0; Fungi - 0; Plants - 194; Viruses - 0; Other Eukaryotes - 1 (source: NCBI BLink).	Down	2159.7	708.704	1434.2	-1.31452	0.395573	-3.32308	0.000890298	0.0259492
AT4G34730	ribosome-binding factor A family protein; FUNCTIONS IN: RNA binding; INVOLVED IN: rRNA processing; LOCATED IN: chloroplast; EXPRESSED IN: 19 plant structures; EXPRESSED DURING: 13 growth stages; CONTAINS InterPro DOMAIN/s: Ribosome-binding factor A, conserved site (InterPro:IPR020053), K homology-like, alpha/beta (InterPro:IPR015946), Ribosome-binding factor A (InterPro:IPR000238); Has 4827 Blast…	Down	868.479	310.356	589.418	-1.31315	0.36991	-3.54991	0.000385366	0.0133716
AT4G09040	RNA-binding (RRM/RBD/RNP motifs) family protein; FUNCTIONS IN: RNA binding, nucleotide binding, nucleic acid binding; INVOLVED IN: biological_process unknown; LOCATED IN: chloroplast stroma, chloroplast; EXPRESSED IN: leaf; CONTAINS InterPro DOMAIN/s: RNA recognition motif, RNP-1 (InterPro:IPR000504), Nucleotide-binding, alpha-beta plait (InterPro:IPR012677); BEST Arabidopsis thaliana protein mat…	Down	1229.19	453.289	841.238	-1.3131	0.362768	-3.61966	0.000294992	0.010971
AT1G55810	One of the homologous genes predicted to encode proteins with UPRT domains (Uracil phosphoribosyltransferase). Five of these genes (At5g40870, At3g27190, At1g55810, At4g26510 and At3g27440) show a high level of identity, and are annotated as also containing a N-terminal uracil kinase (UK) domain. These genes are referred to as UKL1 (UK-like 1), UKL2, UKL3, UKL4 and UKL5, respectively.	Down	405.307	127.559	266.433	-1.31002	0.417636	-3.13674	0.00170835	0.0414135
AT3G59940	Galactose oxidase/kelch repeat superfamily protein; CONTAINS InterPro DOMAIN/s: F-box domain, cyclin-like (InterPro:IPR001810), Galactose oxidase/kelch, beta-propeller (InterPro:IPR011043), Kelch repeat type 1 (InterPro:IPR006652), Kelch related (InterPro:IPR013089), Kelch-type beta propeller (InterPro:IPR015915); BEST Arabidopsis thaliana protein match is: Galactose oxidase/kelch repeat superfam…	Down	1716.68	545.157	1130.92	-1.30989	0.380283	-3.44452	0.000572074	0.0183905
AT1G60140	Encodes an enzyme putatively involved in trehalose biosynthesis. The protein has a trehalose synthase (TPS)-like domain that may or may not be active as well as a trehalose phosphatase (TPP)-like domain.	Down	1132.44	362.12	747.282	-1.30779	0.412432	-3.17093	0.00151952	0.0381801
AT1G55330	Encodes a putative arabinogalactan-protein (AGP21).	Down	1450.75	573.157	1011.96	-1.30574	0.370438	-3.52486	0.000423711	0.0144223
AT2G46220	Uncharacterized conserved protein (DUF2358); CONTAINS InterPro DOMAIN/s: Protein of unknown function DUF2358 (InterPro:IPR018790); BEST Arabidopsis thaliana protein match is: Uncharacterized conserved protein (DUF2358) (TAIR:AT1G16320.1); Has 199 Blast hits to 199 proteins in 64 species: Archae - 0; Bacteria - 74; Metazoa - 19; Fungi - 0; Plants - 95; Viruses - 0; Other Eukaryotes - 11 (source: N…	Down	1796.49	650.614	1223.55	-1.30368	0.366253	-3.5595	0.000371568	0.0131008
AT2G43920	HARMLESS TO OZONE LAYER 2 (HOL2); FUNCTIONS IN: methyltransferase activity, thiopurine S-methyltransferase activity; INVOLVED IN: metabolic process; LOCATED IN: cytoplasm; CONTAINS InterPro DOMAIN/s: Thiopurine S-methyltransferase (InterPro:IPR008854); BEST Arabidopsis thaliana protein match is: HARMLESS TO OZONE LAYER 1 (TAIR:AT2G43910.1); Has 1105 Blast hits to 1103 proteins in 422 species: Arc…	Down	249.973	87.0146	168.494	-1.30066	0.422627	-3.07755	0.00208712	0.0483082
AT5G39210	Encodes a protein of the chloroplastic NAD(P)H dehydrogenase complex (NDH Complex) involved in respiration, photosystem I (PSI) cyclic electron transport and CO2 uptake. The product of this gene appears to be essential for the stable formation of the NDH Complex.	Down	279.453	98.9348	189.194	-1.29763	0.413541	-3.13785	0.00170193	0.0414135
AT3G10740	Encodes a bifunctional alpha-l-arabinofuranosidase/beta-d-xylosidase that belongs to family 51 of glycoside hydrolases. It may be involved in cell wall modification.	Down	1802.5	514.839	1158.67	-1.29638	0.406384	-3.19005	0.00142247	0.0365348
AT5G54170	Polyketide cyclase/dehydrase and lipid transport superfamily protein; CONTAINS InterPro DOMAIN/s: Lipid-binding START (InterPro:IPR002913); BEST Arabidopsis thaliana protein match is: Polyketide cyclase/dehydrase and lipid transport superfamily protein (TAIR:AT1G64720.1); Has 30201 Blast hits to 17322 proteins in 780 species: Archae - 12; Bacteria - 1396; Metazoa - 17338; Fungi - 3422; Plants - 5…	Down	652.715	203.082	427.899	-1.29593	0.402619	-3.21876	0.00128745	0.0336378
AT3G47800	Galactose mutarotase-like superfamily protein; FUNCTIONS IN: aldose 1-epimerase activity; INVOLVED IN: galactose metabolic process, hexose metabolic process, carbohydrate metabolic process; LOCATED IN: endomembrane system; EXPRESSED IN: 23 plant structures; EXPRESSED DURING: 14 growth stages; CONTAINS InterPro DOMAIN/s: Glycoside hydrolase-type carbohydrate-binding (InterPro:IPR011013), Aldose 1-…	Down	602.525	189.181	395.853	-1.29143	0.412723	-3.12905	0.0017537	0.0421789
AT3G13062	Polyketide cyclase/dehydrase and lipid transport superfamily protein; CONTAINS InterPro DOMAIN/s: Lipid-binding START (InterPro:IPR002913); BEST Arabidopsis thaliana protein match is: Polyketide cyclase/dehydrase and lipid transport superfamily protein (TAIR:AT1G55960.1); Has 330 Blast hits to 330 proteins in 66 species: Archae - 0; Bacteria - 0; Metazoa - 145; Fungi - 0; Plants - 155; Viruses - …	Down	729.934	228.628	479.281	-1.28537	0.41521	-3.0957	0.00196346	0.0461099
AT1G73655	FKBP-like peptidyl-prolyl cis-trans isomerase family protein; FUNCTIONS IN: FK506 binding, peptidyl-prolyl cis-trans isomerase activity; INVOLVED IN: protein folding; LOCATED IN: chloroplast; EXPRESSED IN: 24 plant structures; EXPRESSED DURING: 13 growth stages; CONTAINS InterPro DOMAIN/s: Peptidyl-prolyl cis-trans isomerase, FKBP-type (InterPro:IPR001179); BEST Arabidopsis thaliana protein match…	Down	1041.53	366.741	704.136	-1.28458	0.367744	-3.49314	0.000477372	0.0159454
AT4G15630	Uncharacterised protein family (UPF0497); FUNCTIONS IN: molecular_function unknown; INVOLVED IN: biological_process unknown; LOCATED IN: plasma membrane; EXPRESSED IN: 23 plant structures; EXPRESSED DURING: 13 growth stages; CONTAINS InterPro DOMAIN/s: Uncharacterised protein family UPF0497, trans-membrane plant (InterPro:IPR006702), Uncharacterised protein family UPF0497, trans-membrane plant su…	Down	790.02	301.422	545.721	-1.28023	0.373077	-3.43154	0.000600171	0.0190603
AT4G21410	Encodes a cysteine-rich receptor-like protein kinase.	Down	322.271	118.318	220.294	-1.279	0.405948	-3.15065	0.00162906	0.0401631
AT1G33240	Encodes a plant transcriptional activator that contains two separate, but similar, trihelix DNA-binding domains, similar to GT-2. Gene is expressed in all aerial parts of the plant, with higher level of expression in siliques. At-GTL2 was thought to be a duplicated copy of this gene but is likely to be a cloning artefact, the result of a chimeric clone. Regulates ploidy-dependent cell growth in t…	Down	1757.7	668.089	1212.9	-1.27764	0.346473	-3.68756	0.000226419	0.00883841
AT2G27385	Pollen Ole e 1 allergen and extensin family protein; FUNCTIONS IN: molecular_function unknown; INVOLVED IN: biological_process unknown; LOCATED IN: endomembrane system; CONTAINS InterPro DOMAIN/s: Pollen Ole e 1 allergen/extensin (InterPro:IPR006041); BEST Arabidopsis thaliana protein match is: Pollen Ole e 1 allergen and extensin family protein (TAIR:AT5G22430.1); Has 33 Blast hits to 33 protein…	Down	5339.84	1970.82	3655.33	-1.27703	0.380856	-3.35306	0.000799228	0.0239899
AT3G26030	protein phosphatase 2A regulatory subunit isoform B' delta	Down	1042.91	351.216	697.063	-1.27477	0.389071	-3.27645	0.0010512	0.0292522
AT2G45170	Involved in autophagy. Under nutrient starvation the protein localizes to autophagosomes.	Down	525.597	165.585	345.591	-1.2732	0.40696	-3.12856	0.00175663	0.0421976
AT4G14870	Encodes a component of the thylakoid-localized Sec system involved in the translocation of cytoplasmic proteins into plastid.	Down	562.518	199.435	380.976	-1.2708	0.385262	-3.29852	0.000971965	0.0275937
AT1G73750	Uncharacterised conserved protein UCP031088, alpha/beta hydrolase; CONTAINS InterPro DOMAIN/s: Uncharacterised conserved protein UCP031088, alpha/beta hydrolase, At1g15070 (InterPro:IPR016969), Alpha/beta hydrolase fold-1 (InterPro:IPR000073); BEST Arabidopsis thaliana protein match is: Uncharacterised conserved protein UCP031088, alpha/beta hydrolase (TAIR:AT1G15060.1); Has 187 Blast hits to 154…	Down	576.075	202.397	389.236	-1.2667	0.386834	-3.27452	0.00105842	0.0293952
AT2G45960	a member of the plasma membrane intrinsic protein subfamily PIP1. localizes to the plasma membrane and exhibits water transport activity in Xenopus oocyte. expressed ubiquitously and protein level decreases slightly during leaf development.	Down	19372.4	7298.63	13335.5	-1.26092	0.367474	-3.43132	0.000600659	0.0190603
AT5G52100	Is essential for chloroplast NAD(P)H dehydrogenase activity, which is involved in electron transfer between PSII and PSI. Likely functions in biogenesis or stabilization of the NAD(P)H dehydrogenase complex.	Down	448.742	164.2	306.471	-1.25704	0.394954	-3.18276	0.0014588	0.0371675
AT5G65660	hydroxyproline-rich glycoprotein family protein; FUNCTIONS IN: molecular_function unknown; INVOLVED IN: biological_process unknown; LOCATED IN: plasma membrane; EXPRESSED IN: 22 plant structures; EXPRESSED DURING: 13 growth stages; Has 30201 Blast hits to 17322 proteins in 780 species: Archae - 12; Bacteria - 1396; Metazoa - 17338; Fungi - 3422; Plants - 5037; Viruses - 0; Other Eukaryotes - 2996…	Down	1653.03	689.003	1171.02	-1.25595	0.375613	-3.34374	0.000826586	0.0245653
AT1G32450	Transmembrane nitrate transporter. Involved in xylem transport of nitrate from root to shoot. Induced in response to nitrate. Not involved in nitrate uptake. expressed in root pericycle cells.	Down	1277.8	495.418	886.607	-1.2511	0.345437	-3.6218	0.000292564	0.01093
AT4G34138	UDP-glucosyl transferase 73B1 (UGT73B1); FUNCTIONS IN: quercetin 3-O-glucosyltransferase activity, UDP-glycosyltransferase activity, quercetin 7-O-glucosyltransferase activity, abscisic acid glucosyltransferase activity; INVOLVED IN: metabolic process; LOCATED IN: endomembrane system; EXPRESSED IN: 20 plant structures; EXPRESSED DURING: 10 growth stages; CONTAINS InterPro DOMAIN/s: UDP-glucuronos…	Down	1650.42	625.566	1137.99	-1.24898	0.342655	-3.64502	0.000267368	0.0101195
AT1G65930	Encodes a NADP+-isocitrate dehydrogenase that is believed to function in the cytosol. It appears to contribute to NADPH production under oxidative stress, and thereby to participate in redox signalling linked to defense responses.	Down	5959.68	2235.55	4097.62	-1.24501	0.337022	-3.69416	0.000220615	0.00864619
AT4G32190	Myosin heavy chain-related protein; Has 30201 Blast hits to 17322 proteins in 780 species: Archae - 12; Bacteria - 1396; Metazoa - 17338; Fungi - 3422; Plants - 5037; Viruses - 0; Other Eukaryotes - 2996 (source: NCBI BLink).	Down	973.04	361.852	667.446	-1.24106	0.374156	-3.31696	0.000910031	0.0263725
AT1G72645	unknown protein; FUNCTIONS IN: molecular_function unknown; INVOLVED IN: biological_process unknown; LOCATED IN: endomembrane system; Has 35333 Blast hits to 34131 proteins in 2444 species: Archae - 798; Bacteria - 22429; Metazoa - 974; Fungi - 991; Plants - 531; Viruses - 0; Other Eukaryotes - 9610 (source: NCBI BLink).	Down	497.913	190.092	344.002	-1.23836	0.377332	-3.28188	0.00103118	0.0288174
AT3G16450	Mannose-binding lectin superfamily protein; FUNCTIONS IN: molecular_function unknown; INVOLVED IN: response to zinc ion, response to cold; LOCATED IN: nucleus; EXPRESSED IN: 6 plant structures; EXPRESSED DURING: LP.04 four leaves visible, seedling growth; CONTAINS InterPro DOMAIN/s: Mannose-binding lectin (InterPro:IPR001229); BEST Arabidopsis thaliana protein match is: myrosinase-binding protein…	Down	2631.91	992.241	1812.07	-1.23815	0.347795	-3.55999	0.000370865	0.0130995
AT2G30520	light inducible root phototropism 2 encoding a signal transducer of the phototropic response in Arabidopsis	Down	6341.96	2381.62	4361.79	-1.22682	0.361474	-3.39395	0.000688926	0.0212778
AT2G25080	Encodes glutathione peroxidase.	Down	8052.46	2944.32	5498.39	-1.22468	0.352236	-3.47686	0.000507325	0.0167468
AT2G32530	encodes a gene similar to cellulose synthase	Down	493.687	176.022	334.855	-1.21936	0.396772	-3.0732	0.00211779	0.0486172
AT1G23720	Proline-rich extensin-like family protein; FUNCTIONS IN: structural constituent of cell wall; INVOLVED IN: plant-type cell wall organization; EXPRESSED IN: hypocotyl, root, carpel; EXPRESSED DURING: petal differentiation and expansion stage; CONTAINS InterPro DOMAIN/s: Extensin-like repeat (InterPro:IPR006706); BEST Arabidopsis thaliana protein match is: Proline-rich extensin-like family protein …	Down	2419.35	1026.04	1722.7	-1.2193	0.338965	-3.59714	0.00032174	0.0117004
AT1G52070	Mannose-binding lectin superfamily protein; FUNCTIONS IN: molecular_function unknown; INVOLVED IN: biological_process unknown; LOCATED IN: endomembrane system; EXPRESSED IN: root; CONTAINS InterPro DOMAIN/s: Mannose-binding lectin (InterPro:IPR001229); BEST Arabidopsis thaliana protein match is: Mannose-binding lectin superfamily protein (TAIR:AT1G52060.1); Has 1736 Blast hits to 822 proteins in …	Down	378.72	146.285	262.502	-1.21293	0.391544	-3.09781	0.00194958	0.0459353
AT1G49650	alpha/beta-Hydrolases superfamily protein; FUNCTIONS IN: hydrolase activity; INVOLVED IN: metabolic process; EXPRESSED IN: 15 plant structures; EXPRESSED DURING: 10 growth stages; CONTAINS InterPro DOMAIN/s: Alpha/beta hydrolase fold-3 (InterPro:IPR013094); BEST Arabidopsis thaliana protein match is: carboxyesterase 5 (TAIR:AT1G49660.1); Has 9107 Blast hits to 9083 proteins in 1488 species: Archa…	Down	462.264	179.55	320.907	-1.21273	0.395338	-3.06758	0.002158	0.0491995
AT3G55630	Encodes one of the three folylpolyglutamate synthetase isoforms (FPGSs): FPGS1 (At5g05980, plastidic), FPGS2 (At3g10160, mitochondrial) and FPGS3 (At3g55630, cytosolic).	Down	1038.21	377.084	707.645	-1.21186	0.366767	-3.30417	0.00095259	0.0272798
AT2G03440	Induced at the transcriptional level by Pseudomonas syringae pv. tomato infection.	Down	1508.81	584.029	1046.42	-1.20906	0.356683	-3.38975	0.000699569	0.0215052
AT1G12440	A20/AN1-like zinc finger family protein; FUNCTIONS IN: DNA binding, zinc ion binding; INVOLVED IN: biological_process unknown; LOCATED IN: cellular_component unknown; CONTAINS InterPro DOMAIN/s: Zinc finger, AN1-type (InterPro:IPR000058), Zinc finger, A20-type (InterPro:IPR002653); BEST Arabidopsis thaliana protein match is: A20/AN1-like zinc finger family protein (TAIR:AT4G12040.2); Has 1075 Bla…	Down	760.433	282.023	521.228	-1.2048	0.37075	-3.24962	0.00115558	0.0311864
AT3G53800	Encodes one of the Arabidopsis orthologs of the human Hsp70-binding protein 1 (HspBP-1) and yeast Fes1p: Fes1A (AT3G09350), Fes1B (AT3G53800), Fes1C (AT5G02150).	Down	753.816	296.999	525.407	-1.20381	0.36293	-3.31691	0.000910181	0.0263725
AT4G35100	a member of the plasma membrane intrinsic protein PIP. functions as aquaporin. Salt-stress-inducible MIP	Down	6979.78	2880.67	4930.23	-1.19852	0.369943	-3.23974	0.00119638	0.0320675
AT1G49975	INVOLVED IN: photosynthesis; LOCATED IN: photosystem I, chloroplast, thylakoid membrane; EXPRESSED IN: 20 plant structures; EXPRESSED DURING: 13 growth stages; CONTAINS InterPro DOMAIN/s: Photosystem I reaction centre subunit N (InterPro:IPR008796); Has 34 Blast hits to 34 proteins in 14 species: Archae - 0; Bacteria - 0; Metazoa - 0; Fungi - 0; Plants - 34; Viruses - 0; Other Eukaryotes - 0 (sou…	Down	454.795	179.44	317.118	-1.18677	0.381549	-3.1104	0.00186833	0.0443395
AT5G63600	encodes a protein whose sequence is similar to flavonol synthase	Down	1684.1	666.71	1175.41	-1.18413	0.342965	-3.45263	0.000555155	0.0179051
AT3G27770	unknown protein; FUNCTIONS IN: molecular_function unknown; INVOLVED IN: biological_process unknown; LOCATED IN: endomembrane system; EXPRESSED IN: 22 plant structures; EXPRESSED DURING: 13 growth stages; BEST Arabidopsis thaliana protein match is: unknown protein (TAIR:AT5G62960.1); Has 158 Blast hits to 157 proteins in 21 species: Archae - 0; Bacteria - 0; Metazoa - 13; Fungi - 0; Plants - 141; …	Down	1152.82	439.394	796.105	-1.18386	0.354659	-3.33801	0.000843793	0.024941
AT4G20260	Encodes a Ca2+ and Cu2+ binding protein. N-terminal myristylation on glycine 2 appears to enable it to associate tightly with the plasma membrane. Recombinant PCaP1 interacts strongly with phosphatidylinositol 3,5-bisphosphate (PtdIns(3,5)P2) and PtdIns (3,4,5)P3, and weakly with PtdIns(3,5)P2 and PtdIns(4,5). It also interacts with calmodulin (CaM) in a calcium-dependent manner. CaM does not int…	Down	3309.09	1270.64	2289.87	-1.17895	0.345116	-3.4161	0.000635241	0.0199964
AT3G22120	cell wall-plasma membrane linker protein homolog (CWLP)	Down	3397.95	1458.85	2428.4	-1.17836	0.333539	-3.53289	0.000411045	0.0141133
AT4G37520	Peroxidase superfamily protein; FUNCTIONS IN: protein binding, peroxidase activity; INVOLVED IN: oxidation reduction, response to oxidative stress; LOCATED IN: cytoplasm; CONTAINS InterPro DOMAIN/s: Haem peroxidase (InterPro:IPR010255), Plant peroxidase (InterPro:IPR000823), Peroxidases heam-ligand binding site (InterPro:IPR019793), Haem peroxidase, plant/fungal/bacterial (InterPro:IPR002016); BE…	Down	565.785	225.665	395.725	-1.17597	0.374921	-3.13659	0.00170925	0.0414135
AT3G09050	unknown protein; FUNCTIONS IN: molecular_function unknown; INVOLVED IN: biological_process unknown; LOCATED IN: chloroplast thylakoid membrane, chloroplast; EXPRESSED IN: 21 plant structures; EXPRESSED DURING: 13 growth stages; Has 120 Blast hits to 120 proteins in 47 species: Archae - 4; Bacteria - 10; Metazoa - 33; Fungi - 2; Plants - 44; Viruses - 0; Other Eukaryotes - 27 (source: NCBI BLink).	Down	594.811	243.036	418.923	-1.16855	0.380324	-3.0725	0.00212271	0.0486172
AT3G53460	Encodes a nuclear gene with a consensus RNA-binding domain that is localized to the chloroplast.	Down	9336.31	3582.99	6459.65	-1.16716	0.348482	-3.34927	0.000810249	0.0242262
AT5G16030	unknown protein; FUNCTIONS IN: molecular_function unknown; INVOLVED IN: biological_process unknown; LOCATED IN: cellular_component unknown; EXPRESSED IN: 20 plant structures; EXPRESSED DURING: 13 growth stages; BEST Arabidopsis thaliana protein match is: unknown protein (TAIR:AT3G02500.1); Has 30201 Blast hits to 17322 proteins in 780 species: Archae - 12; Bacteria - 1396; Metazoa - 17338; Fungi …	Down	1881.59	771.94	1326.76	-1.15718	0.341605	-3.38749	0.000705362	0.0216157
AT5G15350	early nodulin-like protein 17 (ENODL17); FUNCTIONS IN: electron carrier activity, copper ion binding; LOCATED IN: anchored to plasma membrane, plasma membrane, vacuole, anchored to membrane; EXPRESSED IN: 24 plant structures; EXPRESSED DURING: 13 growth stages; CONTAINS InterPro DOMAIN/s: Plastocyanin-like (InterPro:IPR003245), Cupredoxin (InterPro:IPR008972); BEST Arabidopsis thaliana protein ma…	Down	793.55	332.425	562.988	-1.15707	0.366232	-3.15939	0.00158097	0.0393722
AT1G26770	Encodes an expansin. Naming convention from the Expansin Working Group (Kende et al, Plant Mol Bio). Involved in the formation of nematode-induced syncytia in roots of Arabidopsis thaliana.	Down	1027.19	438.177	732.682	-1.14631	0.356826	-3.21253	0.00131573	0.0342858
AT1G22630	unknown protein; LOCATED IN: chloroplast; EXPRESSED IN: 21 plant structures; EXPRESSED DURING: 13 growth stages; Has 87 Blast hits to 86 proteins in 34 species: Archae - 0; Bacteria - 13; Metazoa - 27; Fungi - 0; Plants - 40; Viruses - 0; Other Eukaryotes - 7 (source: NCBI BLink).	Down	850.459	348.351	599.405	-1.14487	0.367212	-3.11775	0.00182238	0.0435115
AT1G73920	alpha/beta-Hydrolases superfamily protein; FUNCTIONS IN: lipase activity; INVOLVED IN: glycerol biosynthetic process, lipid metabolic process; LOCATED IN: cellular_component unknown; EXPRESSED IN: 24 plant structures; EXPRESSED DURING: 15 growth stages; CONTAINS InterPro DOMAIN/s: AB-hydrolase-associated lipase region (InterPro:IPR006693); BEST Arabidopsis thaliana protein match is: alpha/beta-Hy…	Down	1600.69	669.312	1135	-1.13731	0.360524	-3.1546	0.00160719	0.0397234
AT3G52720	Encodes an alpha carbonic anhydrase (CAH1) located in the chloroplast stroma. Most chloroplast proteins are encoded by the nuclear genome and imported with the help of sorting signals that are intrinsic parts of the polypeptides. CAH1 takes an alternative route through the secretory pathway, and becomes N-glycosylated before entering the chloroplast. Glycosylation and intra-molecular disulfide br…	Down	714.224	292.807	503.515	-1.13727	0.362166	-3.1402	0.00168835	0.0412628
AT5G35790	Encodes a plastidic glucose-6-phosphate dehydrogenase that is sensitive to reduction by DTT and whose mRNA is more prevalent in developing organs but absent in the root.	Down	1970.68	822.366	1396.52	-1.12993	0.350481	-3.22395	0.00126437	0.0333328
AT3G53130	Lutein-deficient 1 (LUT1) required for lutein biosynthesis, member of the xanthophyll class of carotenoids. Involved in epsilon ring hydroxylation. Maps at 67.3 cM on chromosome 3.	Down	692.696	292.74	492.718	-1.11706	0.364353	-3.06589	0.00217024	0.0493611
AT1G08550	Violaxanthin deepoxidase involved in xanthophyll cycle.Two major consequences of the npq1 mutation are the absence of zeaxanthin formation in strong light and the partial inhibition of the quenching of singlet excited chlorophylls in the photosystem II light-harvesting complex	Down	2023.55	812.399	1417.97	-1.11429	0.350746	-3.17692	0.00148847	0.0377372
AT3G19450	Encodes a catalytically active cinnamyl alcohol dehydrogenase which uses p-coumaryl aldehyde as a preferred substrate. It can also use caffeyl, coniferyl and d-hydroxyconiferyl aldehydes as substrates.	Down	2353.74	1079.05	1716.4	-1.09553	0.35144	-3.11725	0.00182546	0.0435321
AT1G66200	encodes a cytosolic glutamate synthetase, this enzyme has low affinity with substrate ammonium	Down	4635.4	2050.84	3343.12	-1.07713	0.327663	-3.28732	0.00101145	0.0284682
AT1G21600	Present in transcriptionally active plastid chromosomes. Involved in plastid gene expression.	Down	1409.22	626.846	1018.03	-1.05028	0.342697	-3.06475	0.00217852	0.0494922
AT5G65010	Encodes asparagine synthetase (ASN2).	Down	2889.86	1313.15	2101.5	-1.04185	0.332483	-3.13354	0.0017271	0.0417432
AT4G35090	Encodes a peroxisomal catalase, highly expressed in bolts and leaves. mRNA expression patterns show circadian regulation with mRNA levels being high in the subjective early morning. Loss of function mutations have increased H2O2 levels and increased H2O2 sensitivity. Mutants accumulate more toxic ions yet show decreased sensitivity to Li+. This decreased sensitivity is most likely due to an insen…	Down	30708	14215.7	22461.9	-1.0303	0.323282	-3.187	0.00143756	0.0368263
AT4G34000	Encodes an ABA-responsive element-binding protein with similarity to transcription factors that is expressed in response to stress and abscisic acid.	Up	741.986	1646.24	1194.11	1.05994	0.337822	3.13757	0.00170352	0.0414135
AT3G28270	Protein of unknown function (DUF677); CONTAINS InterPro DOMAIN/s: Protein of unknown function DUF677 (InterPro:IPR007749); BEST Arabidopsis thaliana protein match is: Protein of unknown function (DUF677) (TAIR:AT3G28290.1); Has 636 Blast hits to 621 proteins in 191 species: Archae - 37; Bacteria - 189; Metazoa - 134; Fungi - 25; Plants - 165; Viruses - 1; Other Eukaryotes - 85 (source: NCBI BLink…	Up	1425.6	3190.21	2307.9	1.07297	0.329196	3.25937	0.00111659	0.0304685
AT4G35300	tonoplast monosaccharide transporter2 (TMT2); FUNCTIONS IN: carbohydrate transmembrane transporter activity, sugar:hydrogen symporter activity, nucleoside transmembrane transporter activity; INVOLVED IN: response to fructose stimulus, response to salt stress, response to sucrose stimulus, response to glucose stimulus; LOCATED IN: plasma membrane, vacuole, membrane; EXPRESSED IN: 27 plant structur…	Up	1141.69	2585.67	1863.68	1.08702	0.332217	3.27201	0.00106785	0.0293952
AT3G22370	Encodes AOX1a, an isoform of alternative oxidase that is expressed in rosettes, flowers, and root. The alternative oxidase of plant mitochondria transfers electrons from the ubiquinone pool to oxygen without energy conservations. It is regulated through transcriptional control and by pyruvate. Plays a role in shoot acclimation to low temperature. Also is capable of ameliorating reactive oxygen sp…	Up	925.382	2170.58	1547.98	1.09507	0.345532	3.16923	0.00152845	0.0383556
AT5G15740	O-fucosyltransferase family protein; CONTAINS InterPro DOMAIN/s: GDP-fucose protein O-fucosyltransferase (InterPro:IPR019378); BEST Arabidopsis thaliana protein match is: O-fucosyltransferase family protein (TAIR:AT3G02250.1); Has 822 Blast hits to 815 proteins in 30 species: Archae - 0; Bacteria - 0; Metazoa - 0; Fungi - 0; Plants - 822; Viruses - 0; Other Eukaryotes - 0 (source: NCBI BLink).	Up	411.785	956.975	684.38	1.10824	0.350318	3.16351	0.0015588	0.0389185
AT1G80300	Encodes an ATP/ADP transporter.	Up	1212.47	2889.1	2050.78	1.13054	0.3333	3.39195	0.000693974	0.0213666
AT4G22485	Encodes a Protease inhibitor/seed storage/LTP family protein	Up	688.989	1570.61	1129.8	1.13371	0.342864	3.30658	0.000944429	0.0271251
AT1G76580	Squamosa promoter-binding protein-like (SBP domain) transcription factor family protein; FUNCTIONS IN: sequence-specific DNA binding transcription factor activity; INVOLVED IN: regulation of transcription; LOCATED IN: plasma membrane; EXPRESSED IN: 22 plant structures; EXPRESSED DURING: 13 growth stages; CONTAINS InterPro DOMAIN/s: Transcription factor, SBP-box (InterPro:IPR004333); BEST Arabidop…	Up	252.863	607.02	429.941	1.13465	0.366319	3.09744	0.00195198	0.045937
AT5G05730	ASA1 encodes the alpha subunit of anthranilate synthase, which catalyzes the rate-limiting step of tryptophan synthesis. ASA1 is induced by ethylene, and forms a link between ethylene signalling and auxin synthesis in roots.	Up	411.204	973.267	692.235	1.13572	0.351186	3.23395	0.00122089	0.0325032
AT4G02380	Encodes AtLEA5 (late embryogenesis abundant like protein). Also known as SENESCENCE-ASSOCIATED GENE 21 (SAG21). Has a role on oxidative stress tolerance. mRNA levels are elevated in response to various stresses.	Up	672.354	1592.18	1132.27	1.14582	0.351602	3.25886	0.00111861	0.0304813
AT1G69295	Encodes a member of the X8-GPI family of proteins. It localizes to the plasmodesmata and is predicted to bind callose.	Up	356.2	880.162	618.181	1.14595	0.35575	3.22123	0.00127641	0.0334829
AT1G03310	Encodes a protein with strong similarity to isoamylase (EC:3.2.1.68) however lacks critical residues known to be important for activity. Appears to co localize with ISA1 in the chloroplast isoamylase complex. Mutations in this gene cause the loss of detectable isoamylase activity and the disruption of normal starch structure. It has been postulated that AtISA2 interacts with AtISA1 to form the Is…	Up	1400.42	3321.48	2360.95	1.15418	0.340655	3.38814	0.00070369	0.0215981
AT4G36360	putative beta-galactosidase (BGAL3 gene)	Up	1483.28	3448.78	2466.03	1.15432	0.34217	3.37353	0.000742117	0.0225663
AT4G21960	Encodes AT4g21960 (AT4g21960/T8O5_170).	Up	15036.7	31147.8	23092.2	1.15807	0.36172	3.20155	0.00136688	0.0351529
AT4G20830	FAD-binding Berberine family protein; FUNCTIONS IN: electron carrier activity, oxidoreductase activity, FAD binding, catalytic activity; INVOLVED IN: response to oxidative stress; LOCATED IN: mitochondrion, apoplast, plasma membrane, vacuole, plant-type cell wall; EXPRESSED IN: 26 plant structures; EXPRESSED DURING: 14 growth stages; CONTAINS InterPro DOMAIN/s: FAD-binding, type 2 (InterPro:IPR01…	Up	1304.12	3118.81	2211.47	1.15835	0.332263	3.48625	0.000489852	0.0161972
AT4G34980	Serine protease similar to subtilisin.	Up	903.543	2054.22	1478.88	1.16046	0.353843	3.2796	0.00103956	0.0290102
AT2G36220	unknown protein; BEST Arabidopsis thaliana protein match is: unknown protein (TAIR:AT3G52710.1); Has 74 Blast hits to 74 proteins in 10 species: Archae - 0; Bacteria - 0; Metazoa - 0; Fungi - 0; Plants - 74; Viruses - 0; Other Eukaryotes - 0 (source: NCBI BLink).	Up	311.491	770.703	541.097	1.16613	0.358903	3.24915	0.0011575	0.0311954
AT1G27030	unknown protein; BEST Arabidopsis thaliana protein match is: unknown protein (TAIR:AT1G27020.1); Has 504 Blast hits to 502 proteins in 169 species: Archae - 0; Bacteria - 299; Metazoa - 0; Fungi - 0; Plants - 67; Viruses - 0; Other Eukaryotes - 138 (source: NCBI BLink).	Up	439.053	964.257	701.655	1.17082	0.370815	3.15743	0.00159164	0.0395655
AT3G27570	Sucrase/ferredoxin-like family protein; FUNCTIONS IN: molecular_function unknown; INVOLVED IN: biological_process unknown; LOCATED IN: endomembrane system; EXPRESSED IN: 22 plant structures; EXPRESSED DURING: 13 growth stages; CONTAINS InterPro DOMAIN/s: Thioredoxin fold (InterPro:IPR012335), Sucraseferredoxin-like (InterPro:IPR009737), Thioredoxin-like fold (InterPro:IPR012336); BEST Arabidopsis…	Up	528.889	1324.11	926.498	1.17784	0.360797	3.26455	0.0010964	0.0300611
AT1G74100	encodes a desulfoglucosinolate sulfotransferase, involved in the final step of glucosinolate core structure biosynthesis. Has a broad-substrate specificity with different desulfoglucosinolates, the best substrate is indole-3-methyl-dsGS, followed by benzyl-dsGS. Expression was induced by wounding, jasmonate and ethylene stimulates.	Up	975.77	2143.53	1559.65	1.1831	0.37166	3.18329	0.00145614	0.037157
AT1G62710	Encodes a vacuolar processing enzyme belonging to a novel group of cysteine proteases that is expressed specifically in seeds and is essential for the proper processing of storage proteins.	Up	175.174	445.659	310.416	1.18828	0.384986	3.08656	0.00202486	0.0470887
AT3G14720	member of MAP Kinase	Up	780.501	1806.86	1293.68	1.18936	0.361963	3.28587	0.00101668	0.0285336
AT5G08790	induced by wounding, belongs to a large family of putative transcriptional activators with NAC domain.	Up	384.698	1019	701.849	1.18988	0.371005	3.20717	0.00134047	0.0346548
AT4G39800	** Referred to as MIPS2 in Mitsuhashi et al 2008. myo-inositol-1-phosphate synthase isoform 1.Expressed in leaf, root and silique. Immunolocalization experiments with an antibody recognizing MIPS1, MIPS2, and MIPS3 showed endosperm localization.	Up	2801.35	6514.52	4657.93	1.19066	0.350284	3.39913	0.000675998	0.0209685
AT2G41870	Remorin family protein; CONTAINS InterPro DOMAIN/s: Remorin, C-terminal (InterPro:IPR005516); BEST Arabidopsis thaliana protein match is: Remorin family protein (TAIR:AT3G57540.1); Has 469 Blast hits to 467 proteins in 36 species: Archae - 0; Bacteria - 7; Metazoa - 9; Fungi - 6; Plants - 437; Viruses - 0; Other Eukaryotes - 10 (source: NCBI BLink).	Up	388.315	831.944	610.13	1.19073	0.387025	3.07662	0.00209364	0.0484022
AT5G57610	Protein kinase superfamily protein with octicosapeptide/Phox/Bem1p domain; FUNCTIONS IN: protein serine/threonine/tyrosine kinase activity, protein kinase activity; INVOLVED IN: protein amino acid phosphorylation; LOCATED IN: cellular_component unknown; EXPRESSED IN: 24 plant structures; EXPRESSED DURING: 15 growth stages; CONTAINS InterPro DOMAIN/s: Octicosapeptide/Phox/Bem1p (InterPro:IPR000270…	Up	478.617	1205.68	842.148	1.19276	0.34889	3.41873	0.000629144	0.0198362
AT5G66420	LOCATED IN: cellular_component unknown; EXPRESSED IN: 23 plant structures; EXPRESSED DURING: 13 growth stages; CONTAINS InterPro DOMAIN/s: Uncharacterised conserved protein UCP033271 (InterPro:IPR008322), TIM-barrel signal transduction protein, predicted (InterPro:IPR009215); Has 1232 Blast hits to 1230 proteins in 311 species: Archae - 18; Bacteria - 959; Metazoa - 1; Fungi - 84; Plants - 42; Vi…	Up	518.717	1241.16	879.936	1.20133	0.365661	3.28535	0.00101854	0.0285444
AT5G25610	responsive to dehydration 22 (RD22) mediated by ABA	Up	10526.9	23731.1	17129	1.20245	0.330578	3.63741	0.000275393	0.0103596
AT3G54640	Catalyzes the conversion of indole-3-glycerolphosphate to indole, the penultimate reaction in the biosynthesis of tryptophan. Functions as a heterocomplex with tryptophan synthase beta subunit (TSA2).	Up	671.307	1604.21	1137.76	1.20296	0.374625	3.21111	0.00132223	0.0343639
AT2G22330	Encodes a cytochrome P450. Involved in tryptophan metabolism. Converts Trp to indole-3-acetaldoxime (IAOx), a precursor to IAA and indole glucosinolates.	Up	691.947	1592.98	1142.46	1.20734	0.368981	3.2721	0.00106753	0.0293952
AT3G46970	Encodes a cytosolic alpha-glucan phosphorylase. In vitro, the enzyme has a preference for branched polysaccharides, such as glycogen.	Up	3503.38	8957.72	6230.55	1.20985	0.382536	3.16271	0.00156306	0.0389756
AT1G51140	Encodes a basic helix?loop?helix-type transcription factor involved in photoperiodism flowering.	Up	487.915	1138.27	813.095	1.21187	0.35636	3.40068	0.000672174	0.0209578
AT4G32920	glycine-rich protein; FUNCTIONS IN: molecular_function unknown; INVOLVED IN: biological_process unknown; LOCATED IN: vacuole; EXPRESSED IN: 21 plant structures; EXPRESSED DURING: 11 growth stages; BEST Arabidopsis thaliana protein match is: unknown protein (TAIR:AT5G11700.1); Has 30201 Blast hits to 17322 proteins in 780 species: Archae - 12; Bacteria - 1396; Metazoa - 17338; Fungi - 3422; Plants…	Up	360.056	923.765	641.911	1.21667	0.353915	3.43774	0.000586595	0.0187349
AT1G54575	unknown protein; Has 35333 Blast hits to 34131 proteins in 2444 species: Archae - 798; Bacteria - 22429; Metazoa - 974; Fungi - 991; Plants - 531; Viruses - 0; Other Eukaryotes - 9610 (source: NCBI BLink).	Up	201.339	486.414	343.876	1.21865	0.396398	3.07431	0.00210988	0.0486063
AT1G62300	Encodes a transcription factor WRKY6. Regulates Phosphate1 (Pho1) expression in response to low phosphate (Pi) stress.	Up	242.616	614.009	428.312	1.21903	0.367197	3.31983	0.000900713	0.0261752
AT2G38530	Involved in lipid transfer between membranes. Belongs to a family of Lipid transfer proteins. Sequence similarity to other plant/Arabidopsis LPT genes but highest similarity to LPT1. Stress and pathogen-inducible motifs found in the upstream region. Expressed in flower, leaves and siliques but absent in roots. Predicted to be a member of PR-14 pathogenesis-related protein family with the followin…	Up	1139.52	2769.74	1954.63	1.21976	0.377433	3.23173	0.00123044	0.032625
AT2G34490	Encodes a protein with C22-sterol desaturase activity. The enzyme was shown to catalyze the conversion of both 24-<i>epi</i>-campesterol and &beta;-sitosterol to brassicasterol and stigmasterol, respectively, in the presence of NADPH.	Up	188.305	455.874	322.09	1.22356	0.388877	3.14638	0.00165304	0.0406015
AT5G47990	encodes a member of the CYP705A family of cytochrome P450 enzymes. It appears to catalyze the addition of a double bond to thalian-diol at carbon 15. Reduced levels of THAD expression lead to a build up of thalian-diol in root extracts. thad1-1 mutants also have longer roots than wild type seedlings.	Up	263.492	745.33	504.411	1.22454	0.399189	3.06756	0.00215814	0.0491995
AT1G55210	Disease resistance-responsive (dirigent-like protein) family protein; FUNCTIONS IN: molecular_function unknown; INVOLVED IN: lignan biosynthetic process, defense response; LOCATED IN: endomembrane system; EXPRESSED IN: 22 plant structures; EXPRESSED DURING: 13 growth stages; CONTAINS InterPro DOMAIN/s: Plant disease resistance response protein (InterPro:IPR004265); BEST Arabidopsis thaliana prote…	Up	1036.57	2199.29	1617.93	1.22814	0.366973	3.34668	0.000817863	0.0243798
AT3G50910	unknown protein; BEST Arabidopsis thaliana protein match is: unknown protein (TAIR:AT5G66480.1); Has 76 Blast hits to 75 proteins in 28 species: Archae - 0; Bacteria - 10; Metazoa - 7; Fungi - 2; Plants - 49; Viruses - 0; Other Eukaryotes - 8 (source: NCBI BLink).	Up	234.143	604.326	419.235	1.23096	0.372401	3.30547	0.000948189	0.0271934
ATCG00740	RNA polymerase alpha subunit	Up	2016.03	4239.16	3127.6	1.23161	0.395461	3.11437	0.00184338	0.0438003
ATCG00020	Encodes chlorophyll binding protein D1, a part of the photosystem II reaction center core	Up	3415.94	8531.23	5973.59	1.23671	0.347899	3.55479	0.000378286	0.0132663
AT5G17520	Encodes a maltose transporter that is expressed in leaves and roots. Mutations at the MEX1 locus cause accumulation of both starch and maltose in leaves, with maltose levels at least 40 times higher than that of wild-type. This gene encodes a protein located in the chloroplast envelope.	Up	270.986	686.327	478.656	1.24242	0.390397	3.18245	0.00146033	0.0371675
AT5G42050	DCD (Development and Cell Death) domain protein; CONTAINS InterPro DOMAIN/s: Development/cell death domain (InterPro:IPR013989), Kelch related (InterPro:IPR013089); BEST Arabidopsis thaliana protein match is: DCD (Development and Cell Death) domain protein (TAIR:AT3G27090.1); Has 30201 Blast hits to 17322 proteins in 780 species: Archae - 12; Bacteria - 1396; Metazoa - 17338; Fungi - 3422; Plants…	Up	1212.57	3084.56	2148.57	1.24243	0.330289	3.76165	0.000168793	0.00691841
AT2G40840	Encodes a cytosolic protein with transglucosidase and amylomaltase activity. It is an essential component of the pathway from starch to sucrose and cellular metabolism in leaves at night. The protein binds to heteroglycans and utilizes glucose, mannose and xylose as acceptors. Fucose and galactose can also act as acceptors but less efficiently than the previous three. It was also was also recentl…	Up	3791.88	9656.97	6724.42	1.24366	0.359417	3.46022	0.000539741	0.0175229
AT4G16370	Encodes an oligopeptide transporter involved in metal homeostasis.	Up	947.592	2433.19	1690.39	1.24379	0.332842	3.73689	0.000186309	0.00751115
AT2G37870	Bifunctional inhibitor/lipid-transfer protein/seed storage 2S albumin superfamily protein; FUNCTIONS IN: lipid binding; INVOLVED IN: lipid transport; LOCATED IN: endomembrane system; EXPRESSED IN: 11 plant structures; EXPRESSED DURING: LP.06 six leaves visible, LP.04 four leaves visible, 4 anthesis, C globular stage, petal differentiation and expansion stage; CONTAINS InterPro DOMAIN/s: Bifunctio…	Up	210.13	552.433	381.282	1.24915	0.38721	3.22603	0.00125518	0.033147
AT5G35735	Auxin-responsive family protein; LOCATED IN: plasma membrane, membrane; EXPRESSED IN: 21 plant structures; EXPRESSED DURING: 12 growth stages; CONTAINS InterPro DOMAIN/s: Cytochrome b561, eukaryote (InterPro:IPR004877), Uncharacterised conserved protein UCP037471 (InterPro:IPR017214), Protein of unknown function DUF568, DOMON-like (InterPro:IPR007613), DOMON related (InterPro:IPR005018), Cytochro…	Up	427.578	1124.2	775.889	1.26086	0.348986	3.61293	0.000302752	0.0111545
AT5G17460	unknown protein; FUNCTIONS IN: molecular_function unknown; INVOLVED IN: response to salt stress.	Up	293.027	814.69	553.858	1.26648	0.383797	3.29986	0.000967327	0.0275814
AT2G36390	Encodes a starch branching enzyme (EC.2.4.1.18) similar to SBE2 from maize and rice. Expressed throughout plant tissues.	Up	1238.62	3363.3	2300.96	1.26818	0.347929	3.64493	0.000267468	0.0101195
AT4G15530	Encodes a dual-targeted protein believed to act as a pyruvate, orthophosphate dikinase. These enzymes are normally associated with C4 photosynthesis which does not occur in Arabidopsis. However, PPDK may play a role in remobilizing nitrogen during leaf senescence in Arabidopsis. The product of the long transcript (.1 gene model) was shown to be targeted to the chloroplast, whereas the shorter tra…	Up	633.889	1666.56	1150.23	1.27851	0.341221	3.74688	0.00017905	0.00726317
AT5G57050	Encodes a protein phosphatase 2C and is involved in ABA signal transduction. Binds fibrillin preprotein in vitro and in vivo.	Up	221.461	596.954	409.207	1.28478	0.3685	3.48653	0.000489332	0.0161972
AT1G77280	Protein kinase protein with adenine nucleotide alpha hydrolases-like domain; FUNCTIONS IN: protein serine/threonine kinase activity, protein kinase activity, kinase activity, ATP binding; INVOLVED IN: protein amino acid phosphorylation, response to stress; LOCATED IN: cellular_component unknown; EXPRESSED IN: 16 plant structures; EXPRESSED DURING: 6 growth stages; CONTAINS InterPro DOMAIN/s: UspA…	Up	151.876	407.309	279.593	1.28831	0.396256	3.25122	0.00114911	0.0310543
AT2G28900	Encodes AtOEP16, a 16-KDa plastid outer membrane protein involved in plastid import of protochlorophyllide oxidoreductase A. Predominantly expressed in leaves and is also inducible by cold treatment.	Up	894.13	2527.2	1710.67	1.29021	0.379486	3.3999	0.000674096	0.0209685
AT3G15210	Encodes a member of the ERF (ethylene response factor) subfamily B-1 of ERF/AP2 transcription factor family (ATERF-4). The protein contains one AP2 domain. Acts as a negative regulator of JA-responsive defense gene expression and resistance to the necrotrophic fungal pathogen Fusarium oxysporum and antagonizes JA inhibition of root elongation.	Up	161.613	467.596	314.605	1.29047	0.395143	3.26584	0.00109141	0.0299894
AT5G56630	phosphofructokinase 7 (PFK7); CONTAINS InterPro DOMAIN/s: Pyrophosphate-dependent phosphofructokinase TP0108 (InterPro:IPR012004), Phosphofructokinase (InterPro:IPR000023); BEST Arabidopsis thaliana protein match is: phosphofructokinase 3 (TAIR:AT4G26270.1); Has 30201 Blast hits to 17322 proteins in 780 species: Archae - 12; Bacteria - 1396; Metazoa - 17338; Fungi - 3422; Plants - 5037; Viruses -…	Up	399.943	1130.76	765.352	1.29265	0.395076	3.2719	0.00106829	0.0293952
AT5G67330	Encodes a member of the Nramp2 metal transporter family; like its homolog Atnramp3, localized in vacuolar membrane. Seedlings of double mutant, atnramp3-1 atnramp4-1, were arrested at early germination.	Up	543.298	1456.19	999.744	1.29767	0.34123	3.80291	0.000143004	0.00599883
AT2G43500	Plant regulator RWP-RK family protein; CONTAINS InterPro DOMAIN/s: Octicosapeptide/Phox/Bem1p (InterPro:IPR000270), Plant regulator RWP-RK (InterPro:IPR003035); BEST Arabidopsis thaliana protein match is: Plant regulator RWP-RK family protein (TAIR:AT3G59580.2); Has 665 Blast hits to 521 proteins in 81 species: Archae - 0; Bacteria - 147; Metazoa - 3; Fungi - 2; Plants - 476; Viruses - 0; Other E…	Up	183.524	515.653	349.588	1.29775	0.398922	3.25315	0.00114132	0.0309589
ATCG00420	Encodes NADH dehydrogenase subunit J. Its transcription is increased upon sulfur depletion.	Up	809.225	1619.76	1214.49	1.29984	0.410681	3.1651	0.00155031	0.0387559
AT3G56080	S-adenosyl-L-methionine-dependent methyltransferases superfamily protein; INVOLVED IN: biological_process unknown; LOCATED IN: endomembrane system; EXPRESSED IN: 17 plant structures; EXPRESSED DURING: 9 growth stages; CONTAINS InterPro DOMAIN/s: Protein of unknown function DUF248, methyltransferase putative (InterPro:IPR004159); BEST Arabidopsis thaliana protein match is: S-adenosyl-L-methionine-…	Up	325.374	848.207	586.791	1.30418	0.367359	3.55014	0.000385023	0.0133716
AT1G06000	encodes a flavonol-7-O-rhamnosyltransferase involved in the formation of rhamnosylated flavonols	Up	124.201	363.572	243.886	1.30647	0.406931	3.21054	0.00132486	0.0343737
AT4G30960	Encodes CBL-interacting protein kinase 6 (CIPK6). Required for development and salt tolerance.	Up	2824.27	7482.44	5153.35	1.30899	0.32889	3.98002	6.89099e-05	0.00324338
ATCG00770	chloroplast 30S ribosomal protein S8	Up	1158.79	2631.59	1895.19	1.31187	0.370703	3.53887	0.000401847	0.0138458
AT4G30530	Encodes a gamma-glutamyl peptidase, outside the GGT family, that can hydrolyze gamma-glutamyl peptide bonds.	Up	1064.68	2754.28	1909.48	1.31836	0.407733	3.23339	0.00122331	0.0325235
AT1G30420	member of MRP subfamily	Up	102.294	305.396	203.845	1.31852	0.415265	3.17514	0.00149765	0.0378073
AT4G37410	member of CYP81F	Up	184.748	528.138	356.443	1.32095	0.383072	3.4483	0.000564121	0.0181645
AT1G30500	nuclear factor Y, subunit A7 (NF-YA7); FUNCTIONS IN: sequence-specific DNA binding transcription factor activity, specific transcriptional repressor activity; INVOLVED IN: negative regulation of gene-specific transcription, regulation of transcription, DNA-dependent; LOCATED IN: CCAAT-binding factor complex, nucleus; EXPRESSED IN: 19 plant structures; EXPRESSED DURING: 8 growth stages; CONTAINS I…	Up	123.633	365.356	244.494	1.3225	0.399014	3.31442	0.000918326	0.0265495
AT5G55730	Encodes fasciclin-like arabinogalactan-protein 1 (Fla1). fla1 mutants show defects in shoot regeneration.	Up	604.223	1523.28	1063.75	1.32298	0.348953	3.7913	0.000149864	0.00623344
AT4G09500	UDP-Glycosyltransferase superfamily protein; FUNCTIONS IN: transferase activity, transferring glycosyl groups; INVOLVED IN: metabolic process; LOCATED IN: endomembrane system; EXPRESSED IN: 18 plant structures; EXPRESSED DURING: 10 growth stages; CONTAINS InterPro DOMAIN/s: UDP-glucuronosyl/UDP-glucosyltransferase (InterPro:IPR002213); BEST Arabidopsis thaliana protein match is: UDP-Glycosyltrans…	Up	146.313	370.432	258.373	1.32493	0.417441	3.17395	0.00150381	0.0378822
AT1G66880	Protein kinase superfamily protein; FUNCTIONS IN: protein serine/threonine kinase activity, protein kinase activity, ATP binding; INVOLVED IN: protein amino acid phosphorylation; LOCATED IN: plasma membrane; EXPRESSED IN: 21 plant structures; EXPRESSED DURING: 13 growth stages; CONTAINS InterPro DOMAIN/s: Protein kinase, ATP binding site (InterPro:IPR017441), Serine/threonine-protein kinase domai…	Up	210.244	582.678	396.461	1.32582	0.374499	3.54025	0.000399742	0.0137974
AT1G19570	Encodes a member of the dehydroascorbate reductase gene family. Critical for a mutualistic symbiosis between the host Arabidopsis and the root colonizing fungus Piriformospora indica.	Up	2799.34	6792.66	4796	1.32657	0.363089	3.65357	0.00025862	0.00982256
AT2G46870	NGATHA1 (NGA1); CONTAINS InterPro DOMAIN/s: Transcriptional factor B3 (InterPro:IPR003340); BEST Arabidopsis thaliana protein match is: AP2/B3-like transcriptional factor family protein (TAIR:AT3G61970.1); Has 1372 Blast hits to 1367 proteins in 72 species: Archae - 0; Bacteria - 0; Metazoa - 0; Fungi - 0; Plants - 1372; Viruses - 0; Other Eukaryotes - 0 (source: NCBI BLink).	Up	259.711	694.066	476.889	1.32896	0.380425	3.49335	0.000477001	0.0159454
AT2G38860	Encodes protease I (pfpI)-like protein YLS5.	Up	412.386	1017.88	715.131	1.33044	0.398847	3.33571	0.000850826	0.0250962
AT2G37710	Induced in response to Salicylic acid.	Up	462.624	1235.62	849.124	1.33599	0.358264	3.72906	0.000192197	0.00770801
AT3G13650	Disease resistance-responsive (dirigent-like protein) family protein; FUNCTIONS IN: molecular_function unknown; INVOLVED IN: lignan biosynthetic process, defense response; LOCATED IN: endomembrane system; EXPRESSED IN: 20 plant structures; EXPRESSED DURING: 11 growth stages; CONTAINS InterPro DOMAIN/s: Plant disease resistance response protein (InterPro:IPR004265); BEST Arabidopsis thaliana prote…	Up	116.127	300.375	208.251	1.33746	0.421639	3.17206	0.00151364	0.038081
AT2G33570	Domain of unknown function (DUF23); CONTAINS InterPro DOMAIN/s: Protein of unknown function DUF23 (InterPro:IPR008166); BEST Arabidopsis thaliana protein match is: Domain of unknown function (DUF23) (TAIR:AT5G44670.1); Has 195 Blast hits to 195 proteins in 24 species: Archae - 2; Bacteria - 7; Metazoa - 43; Fungi - 0; Plants - 139; Viruses - 0; Other Eukaryotes - 4 (source: NCBI BLink).	Up	138.612	379.701	259.157	1.33995	0.396932	3.37578	0.000736066	0.0224517
AT2G18150	Peroxidase superfamily protein; FUNCTIONS IN: peroxidase activity, heme binding; INVOLVED IN: response to oxidative stress, oxidation reduction, response to nematode; LOCATED IN: cell wall; CONTAINS InterPro DOMAIN/s: Haem peroxidase (InterPro:IPR010255), Plant peroxidase (InterPro:IPR000823), Peroxidases heam-ligand binding site (InterPro:IPR019793), Haem peroxidase, plant/fungal/bacterial (Inte…	Up	108.472	312.193	210.333	1.34679	0.40903	3.29265	0.000992476	0.0280949
AT1G64890	Major facilitator superfamily protein; CONTAINS InterPro DOMAIN/s: Major facilitator superfamily, general substrate transporter (InterPro:IPR016196), Biopterin transport-related protein BT1 (InterPro:IPR004324); BEST Arabidopsis thaliana protein match is: Major facilitator superfamily protein (TAIR:AT1G04570.1); Has 1088 Blast hits to 1079 proteins in 365 species: Archae - 17; Bacteria - 560; Met…	Up	72.2328	216.894	144.564	1.34688	0.435772	3.09078	0.00199629	0.0466703
AT5G47060	Protein of unknown function (DUF581); CONTAINS InterPro DOMAIN/s: Protein of unknown function DUF581 (InterPro:IPR007650); BEST Arabidopsis thaliana protein match is: Protein of unknown function (DUF581) (TAIR:AT4G17670.1); Has 1807 Blast hits to 1807 proteins in 277 species: Archae - 0; Bacteria - 0; Metazoa - 736; Fungi - 347; Plants - 385; Viruses - 0; Other Eukaryotes - 339 (source: NCBI BLin…	Up	141.889	409.337	275.613	1.35095	0.404543	3.33944	0.000839489	0.0248736
AT3G15990	Encodes sulfate transporter Sultr3;4.	Up	134.887	392.348	263.618	1.35419	0.39162	3.45793	0.000544352	0.0176144
AT3G17070	Peroxidase family protein; FUNCTIONS IN: peroxidase activity, heme binding; INVOLVED IN: response to oxidative stress, oxidation reduction; LOCATED IN: endomembrane system; EXPRESSED IN: guard cell; CONTAINS InterPro DOMAIN/s: Haem peroxidase (InterPro:IPR010255), Plant peroxidase (InterPro:IPR000823), Haem peroxidase, plant/fungal/bacterial (InterPro:IPR002016); BEST Arabidopsis thaliana protein…	Up	77.8132	234.525	156.169	1.35717	0.433281	3.1323	0.00173443	0.0418175
AT2G23010	serine carboxypeptidase-like 9 (SCPL9); FUNCTIONS IN: serine-type carboxypeptidase activity; INVOLVED IN: proteolysis; LOCATED IN: endomembrane system; CONTAINS InterPro DOMAIN/s: Peptidase S10, serine carboxypeptidase (InterPro:IPR001563); BEST Arabidopsis thaliana protein match is: sinapoylglucose 1 (TAIR:AT2G22990.1); Has 35333 Blast hits to 34131 proteins in 2444 species: Archae - 798; Bacter…	Up	186.661	499.638	343.149	1.35858	0.432596	3.14052	0.00168648	0.0412628
AT5G15970	Encodes a gene that can be induced by cold and abscisic acid and may be involved in cold acclimation and salt tolerance.	Up	393.705	1476.6	935.151	1.36107	0.400453	3.39882	0.000676783	0.0209685
AT3G16530	Lectin like protein whose expression is induced upon treatment with chitin oligomers.	Up	531.491	1368.83	950.16	1.36439	0.376904	3.62	0.000294608	0.010971
AT4G12290	Copper amine oxidase family protein; FUNCTIONS IN: quinone binding, primary amine oxidase activity, copper ion binding; INVOLVED IN: oxidation reduction, amine metabolic process; LOCATED IN: vacuole; CONTAINS InterPro DOMAIN/s: Copper amine oxidase, N-terminal (InterPro:IPR016182), Copper amine oxidase, N2-terminal (InterPro:IPR015800), Copper amine oxidase, N2/N3-terminal (InterPro:IPR015801), C…	Up	203.776	592.383	398.079	1.36985	0.372335	3.67907	0.000234083	0.00903008
AT1G12200	Putative flavin monooxygenase.	Up	207.839	617.678	412.759	1.37389	0.396534	3.46475	0.000530715	0.0172583
AT4G36610	alpha/beta-Hydrolases superfamily protein; FUNCTIONS IN: hydrolase activity; INVOLVED IN: biological_process unknown; LOCATED IN: endomembrane system; EXPRESSED IN: 18 plant structures; EXPRESSED DURING: 8 growth stages; CONTAINS InterPro DOMAIN/s: Alpha/beta hydrolase fold-1 (InterPro:IPR000073); BEST Arabidopsis thaliana protein match is: alpha/beta-Hydrolases superfamily protein (TAIR:AT2G1836…	Up	70.0578	230.088	150.073	1.3775	0.447893	3.07552	0.00210136	0.0485088
AT3G21700	Monomeric G protein. Expressed in root epidermal cells that are destined to become atrichoblasts. Also expressed during pollen development and in the pollen tube tip.	Up	73.3475	225.595	149.471	1.38325	0.431115	3.20855	0.00133408	0.0345351
AT2G04080	MATE efflux family protein; FUNCTIONS IN: antiporter activity, drug transmembrane transporter activity, transporter activity; INVOLVED IN: drug transmembrane transport, transmembrane transport; LOCATED IN: membrane; CONTAINS InterPro DOMAIN/s: MATE family transporter related protein (InterPro:IPR015521), Multi antimicrobial extrusion protein MatE (InterPro:IPR002528); BEST Arabidopsis thaliana pr…	Up	77.4067	232.427	154.917	1.38502	0.432147	3.20496	0.00135081	0.0348489
AT5G43150	unknown protein; FUNCTIONS IN: molecular_function unknown; INVOLVED IN: biological_process unknown; LOCATED IN: mitochondrion; EXPRESSED IN: 22 plant structures; EXPRESSED DURING: 13 growth stages; Has 1807 Blast hits to 1807 proteins in 277 species: Archae - 0; Bacteria - 0; Metazoa - 736; Fungi - 347; Plants - 385; Viruses - 0; Other Eukaryotes - 339 (source: NCBI BLink).	Up	456.178	1257.55	856.864	1.38745	0.349878	3.96552	7.32352e-05	0.0034224
AT3G15350	Core-2/I-branching beta-1,6-N-acetylglucosaminyltransferase family protein; FUNCTIONS IN: transferase activity, transferring glycosyl groups, acetylglucosaminyltransferase activity; INVOLVED IN: carbohydrate biosynthetic process; LOCATED IN: endomembrane system, integral to membrane, membrane; EXPRESSED IN: 23 plant structures; EXPRESSED DURING: 13 growth stages; CONTAINS InterPro DOMAIN/s: Glyco…	Up	260.722	714.104	487.413	1.38943	0.370711	3.74801	0.000178242	0.0072453
AT4G28490	member of Receptor kinase-like protein family	Up	65.9552	200.856	133.405	1.39264	0.448626	3.10423	0.00190773	0.0450573
AT4G17550	Encodes a member of the phosphate starvation-induced glycerol-3-phosphate permease gene family: AT3G47420(G3Pp1), AT4G25220(G3Pp2), AT1G30560(G3Pp3), AT4G17550(G3Pp4) and AT2G13100(G3Pp5).	Up	222.878	657.571	440.224	1.39494	0.366119	3.81008	0.000138924	0.0058905
AT1G78610	mechanosensitive channel of small conductance-like 6 (MSL6); INVOLVED IN: transmembrane transport; LOCATED IN: plasma membrane, membrane; EXPRESSED IN: 23 plant structures; EXPRESSED DURING: 13 growth stages; CONTAINS InterPro DOMAIN/s: Membrane protein, At2g17000, predicted (InterPro:IPR016688), Mechanosensitive ion channel MscS (InterPro:IPR006685), Like-Sm ribonucleoprotein (LSM)-related domai…	Up	473.704	1351.69	912.697	1.3969	0.346987	4.02579	5.67836e-05	0.00275842
AT3G03250	Is thought to encode a cytosolic UDP-glucose pyrophosphorylase with strong similarity to potato UTP--glucose-1-phosphate uridylyltransferase. Downregulated by flooding.	Up	2128.03	5717.87	3922.95	1.39737	0.364815	3.83034	0.000127965	0.00547299
AT2G38750	Annexins are a family of calcium dependent membrane binding proteins though to be involved in Golgi mediated secretion. This is one of four annexins identified in Arabidopsis.	Up	207.029	602.862	404.945	1.39802	0.406169	3.44196	0.000577525	0.0185355
AT5G14730	unknown protein; CONTAINS InterPro DOMAIN/s: Protein of unknown function DUF1645 (InterPro:IPR012442); BEST Arabidopsis thaliana protein match is: unknown protein (TAIR:AT3G01513.1); Has 85 Blast hits to 83 proteins in 14 species: Archae - 0; Bacteria - 9; Metazoa - 0; Fungi - 0; Plants - 76; Viruses - 0; Other Eukaryotes - 0 (source: NCBI BLink).	Up	110.998	331.234	221.116	1.40142	0.408476	3.43085	0.000601702	0.0190626
AT1G20450	Encodes a gene induced by low temperature and dehydration. Inhibits e.coli growth while overexpressed. Belongs to the dehydrin protein family, which contains highly conserved stretches of 7-17 residues that are repetitively scattered in their sequences, the K-, S-, Y- and lysine rich segments. LTI29 and LTI30 double overexpressors confer cold tolerance. Localized to membranes and cytoplasm.	Up	2825.12	7177.6	5001.36	1.40189	0.341366	4.10671	4.01335e-05	0.00209996
AT4G27070	Tryptophan synthase beta. Expressed at low levels in all tissues.	Up	137.67	396.444	267.057	1.4085	0.416067	3.38527	0.000711092	0.0217574
ATCG00750	30S chloroplast ribosomal protein S11	Up	712.851	1753.31	1233.08	1.40956	0.375755	3.75128	0.000175931	0.00718106
AT4G19390	Uncharacterised protein family (UPF0114); FUNCTIONS IN: molecular_function unknown; INVOLVED IN: biological_process unknown; LOCATED IN: chloroplast; EXPRESSED IN: 23 plant structures; EXPRESSED DURING: 13 growth stages; CONTAINS InterPro DOMAIN/s: Uncharacterised protein family UPF0114, plant (InterPro:IPR016804), Uncharacterised protein family UPF0114 (InterPro:IPR005134); BEST Arabidopsis thal…	Up	59.6008	189.009	124.305	1.41102	0.451301	3.12657	0.00176858	0.0423814
AT2G22500	Encodes one of the mitochondrial dicarboxylate carriers (DIC): DIC1 (AT2G22500), DIC2 (AT4G24570), DIC3 (AT5G09470).	Up	100.253	306.292	203.273	1.41239	0.408258	3.45955	0.000541074	0.0175372
AT1G78570	Encodes a UDP-L-Rhamnose synthase involved in the biosynthesis of rhamnose, a major monosaccharide component of pectin. Catalyzes the conversion of UDP-D-Glc to UDP-L-Rha. The dehydrogenase domain of RHM1 was shown to catalyze the conversion of UDP-D-Glc to the reaction intermediate UDP-4-keto-6-deoxy-D-Glc using recombinant protein assay but the activity of the full-length protein was not determ…	Up	2157.52	5693.65	3925.58	1.41289	0.346502	4.0776	4.55039e-05	0.0023014
AT5G13750	zinc induced facilitator-like 1 (ZIFL1); FUNCTIONS IN: tetracycline:hydrogen antiporter activity; INVOLVED IN: response to karrikin; LOCATED IN: integral to membrane; EXPRESSED IN: 24 plant structures; EXPRESSED DURING: 15 growth stages; CONTAINS InterPro DOMAIN/s: Major facilitator superfamily (InterPro:IPR020846), Tetracycline resistance protein, TetA (InterPro:IPR001958), Major facilitator sup…	Up	384.947	1105.1	745.023	1.41677	0.424202	3.33984	0.000838263	0.0248736
AT4G28940	Phosphorylase superfamily protein; FUNCTIONS IN: catalytic activity; INVOLVED IN: nucleoside metabolic process; LOCATED IN: endomembrane system; EXPRESSED IN: hypocotyl, root, flower; EXPRESSED DURING: 4 anthesis; CONTAINS InterPro DOMAIN/s: Nucleoside phosphorylase (InterPro:IPR000845), Nucleoside phosphorylase, family 1 (InterPro:IPR018017); BEST Arabidopsis thaliana protein match is: Phosphory…	Up	76.5826	238.781	157.682	1.42214	0.431108	3.29881	0.000970961	0.0275937
AT3G11010	receptor like protein 34 (RLP34); CONTAINS InterPro DOMAIN/s: Leucine-rich repeat, typical subtype (InterPro:IPR003591), Leucine-rich repeat-containing N-terminal domain, type 2 (InterPro:IPR013210), Leucine-rich repeat (InterPro:IPR001611); BEST Arabidopsis thaliana protein match is: receptor like protein 53 (TAIR:AT5G27060.1); Has 142392 Blast hits to 33789 proteins in 1239 species: Archae - 73…	Up	64.2458	206.598	135.422	1.42469	0.440523	3.2341	0.00122028	0.0325032
AT2G46430	cyclic nucleotide gated channel (CNGC4), downstream component of the signaling pathways leading to HR/resistance	Up	62.0686	201.202	131.635	1.43151	0.441543	3.24207	0.00118665	0.0318936
AT5G66460	Encodes a endo-beta-mannanase involved in seed germination.	Up	155.052	527.867	341.459	1.43827	0.390771	3.6806	0.000232684	0.00901147
AT3G27880	Protein of unknown function (DUF1645); CONTAINS InterPro DOMAIN/s: Protein of unknown function DUF1645 (InterPro:IPR012442); BEST Arabidopsis thaliana protein match is: Protein of unknown function (DUF1645) (TAIR:AT1G23710.1); Has 180 Blast hits to 180 proteins in 16 species: Archae - 0; Bacteria - 0; Metazoa - 2; Fungi - 0; Plants - 176; Viruses - 0; Other Eukaryotes - 2 (source: NCBI BLink).	Up	117.446	387.427	252.437	1.44478	0.406815	3.55146	0.000383106	0.0133716
AT3G50760	Encodes a protein with putative galacturonosyltransferase activity.	Up	127.41	320.911	224.16	1.44503	0.45386	3.18386	0.00145323	0.0371309
AT1G45201	Target of AtGRP7 regulation.	Up	1834.34	4854.63	3344.48	1.44745	0.37685	3.84091	0.000122579	0.00526553
AT5G13200	GRAM domain family protein; CONTAINS InterPro DOMAIN/s: GRAM (InterPro:IPR004182); BEST Arabidopsis thaliana protein match is: GRAM domain family protein (TAIR:AT2G22475.1); Has 1807 Blast hits to 1807 proteins in 277 species: Archae - 0; Bacteria - 0; Metazoa - 736; Fungi - 347; Plants - 385; Viruses - 0; Other Eukaryotes - 339 (source: NCBI BLink).	Up	111.757	349.604	230.681	1.44816	0.399587	3.62413	0.000289939	0.0108652
AT3G17790	Expression is upregulated in the shoot of cax1/cax3 mutant.	Up	315.012	964.68	639.846	1.45047	0.353895	4.0986	4.15662e-05	0.00214654
AT2G07717	pseudogene, similar to NADH-ubiquinone oxidoreductase chain 4 (EC 1.6.5.3). (Field mustard), blastp match of 99% identity and 2.0e-226 P-value to SP|Q04050|NU4M_BRACM NADH-ubiquinone oxidoreductase chain 4 (EC 1.6.5.3). (Field mustard) {Brassica campestris}	Up	155.008	430.652	292.83	1.4532	0.404958	3.58851	0.000332578	0.0119619
AT2G15480	UDP-glucosyl transferase 73B5 (UGT73B5); FUNCTIONS IN: quercetin 3-O-glucosyltransferase activity, UDP-glycosyltransferase activity, UDP-glucosyltransferase activity, transferase activity, transferring glycosyl groups; INVOLVED IN: response to other organism; LOCATED IN: endomembrane system; EXPRESSED IN: 9 plant structures; EXPRESSED DURING: L mature pollen stage, M germinated pollen stage, LP.0…	Up	327.151	936.015	631.583	1.45639	0.405242	3.59387	0.000325799	0.0118037
AT1G68620	alpha/beta-Hydrolases superfamily protein; FUNCTIONS IN: hydrolase activity; INVOLVED IN: metabolic process; LOCATED IN: cellular_component unknown; EXPRESSED IN: 11 plant structures; EXPRESSED DURING: LP.06 six leaves visible, LP.04 four leaves visible, 4 anthesis, C globular stage, petal differentiation and expansion stage; CONTAINS InterPro DOMAIN/s: Lipase, GDXG, active site (InterPro:IPR0021…	Up	148.227	462.997	305.612	1.4582	0.39055	3.7337	0.00018869	0.00759157
AT4G02280	Encodes a protein with sucrose synthase activity (SUS3). It appears to be important for sucrose metabolism in developing seeds, especially during the late maturation phase, about 18 days after flowering.	Up	331.554	1010.98	671.266	1.46103	0.352155	4.14883	3.34182e-05	0.00179636
AT1G74360	Leucine-rich repeat protein kinase family protein; FUNCTIONS IN: protein serine/threonine kinase activity, protein kinase activity, ATP binding; INVOLVED IN: transmembrane receptor protein tyrosine kinase signaling pathway, protein amino acid phosphorylation; LOCATED IN: mitochondrion; EXPRESSED IN: 15 plant structures; EXPRESSED DURING: 9 growth stages; CONTAINS InterPro DOMAIN/s: Protein kinase…	Up	88.9061	285.791	187.349	1.46217	0.415274	3.52098	0.00042996	0.0145594
AT4G14680	ATP sulfurylase	Up	187.724	547.092	367.408	1.46487	0.454957	3.21981	0.00128277	0.0336048
AT3G19970	alpha/beta-Hydrolases superfamily protein; CONTAINS InterPro DOMAIN/s: Protein of unknown function DUF829, transmembrane 53 (InterPro:IPR008547); BEST Arabidopsis thaliana protein match is: alpha/beta-Hydrolases superfamily protein (TAIR:AT2G18245.1); Has 401 Blast hits to 400 proteins in 106 species: Archae - 0; Bacteria - 0; Metazoa - 180; Fungi - 77; Plants - 116; Viruses - 0; Other Eukaryotes…	Up	53.8499	185.751	119.8	1.46777	0.454123	3.23209	0.00122888	0.032625
AT4G14370	Disease resistance protein (TIR-NBS-LRR class) family; FUNCTIONS IN: phosphoinositide binding; INVOLVED IN: signal transduction, defense response; LOCATED IN: intrinsic to membrane; EXPRESSED IN: petal, leaf whorl, male gametophyte, flower, pollen tube; EXPRESSED DURING: L mature pollen stage, M germinated pollen stage, 4 anthesis, petal differentiation and expansion stage; CONTAINS InterPro DOMA…	Up	39.2813	137.089	88.1852	1.4743	0.480555	3.06791	0.0021556	0.0491995
AT2G22190	Haloacid dehalogenase-like hydrolase (HAD) superfamily protein; FUNCTIONS IN: catalytic activity, trehalose-phosphatase activity; INVOLVED IN: trehalose biosynthetic process, metabolic process; LOCATED IN: cellular_component unknown; EXPRESSED IN: 23 plant structures; EXPRESSED DURING: 12 growth stages; CONTAINS InterPro DOMAIN/s: HAD-superfamily hydrolase, subfamily IIB (InterPro:IPR006379), Tre…	Up	141.616	423.165	282.39	1.47693	0.46619	3.16809	0.00153442	0.0384562
AT1G74590	Encodes glutathione transferase belonging to the tau class of GSTs. Naming convention according to Wagner et al. (2002).	Up	94.0935	306.019	200.056	1.47713	0.471073	3.13566	0.00171465	0.0414933
AT1G04220	Encodes KCS2, a member of the 3-ketoacyl-CoA synthase family involved in the biosynthesis of VLCFA (very long chain fatty acids).	Up	534.228	1942.83	1238.53	1.47861	0.364993	4.05106	5.09852e-05	0.00252031
AT3G55120	Catalyzes the conversion of chalcones into flavanones. Required for the accumulation of purple anthocyanins in leaves and stems. Co-expressed with CHS.	Up	384.57	1155.08	769.827	1.48193	0.352561	4.20334	2.6301e-05	0.00148692
AT3G52180	Encodes a plant-specific glucan phosphatase that contains a noncatalytic carbohydrate-binding module as well as a dual specificity protein phosphatase domain. SEX4 can dephosphorylate C6- and C3-glucosyl residues on native starch grains and related maltodextrin compounds in vitro. This protein interacts with the plant SnRK AKIN11, binds starch, and is localized in the chloroplast. sex4 mutants ha…	Up	782.757	2393.5	1588.13	1.48201	0.424329	3.49259	0.000478368	0.0159515
AT3G57010	Calcium-dependent phosphotriesterase superfamily protein; FUNCTIONS IN: strictosidine synthase activity; INVOLVED IN: alkaloid biosynthetic process, biosynthetic process; LOCATED IN: endoplasmic reticulum; EXPRESSED IN: 9 plant structures; EXPRESSED DURING: 4 anthesis, petal differentiation and expansion stage; CONTAINS InterPro DOMAIN/s: Strictosidine synthase (InterPro:IPR004141), Strictosidine…	Up	278.217	923.756	600.986	1.48228	0.361028	4.10573	4.03043e-05	0.00210331
AT2G19810	Encodes Oxidation-related Zinc Finger 1 (OZF1), a plasma membrane protein involved in oxidative stress.	Up	176.085	542.526	359.306	1.48278	0.434458	3.41294	0.00064266	0.0201505
AT1G67750	Pectate lyase family protein; FUNCTIONS IN: pectate lyase activity; INVOLVED IN: biological_process unknown; LOCATED IN: endomembrane system; EXPRESSED IN: 21 plant structures; EXPRESSED DURING: 13 growth stages; CONTAINS InterPro DOMAIN/s: Pectin lyase fold/virulence factor (InterPro:IPR011050), AmbAllergen (InterPro:IPR018082), Pectate lyase/Amb allergen (InterPro:IPR002022), Pectin lyase fold …	Up	283.007	750.235	516.621	1.48397	0.390213	3.80296	0.000142975	0.00599883
AT4G39730	Lipase/lipooxygenase, PLAT/LH2 family protein; FUNCTIONS IN: molecular_function unknown; INVOLVED IN: biological_process unknown; LOCATED IN: thylakoid, chloroplast thylakoid membrane, plasma membrane, chloroplast, vacuole; EXPRESSED IN: 25 plant structures; EXPRESSED DURING: 13 growth stages; CONTAINS InterPro DOMAIN/s: Lipoxygenase, LH2 (InterPro:IPR001024), Lipase/lipooxygenase, PLAT/LH2 (Inte…	Up	1487.9	4108.76	2798.33	1.48845	0.390904	3.8077	0.000140268	0.00592195
AT5G04660	encodes a protein with cytochrome P450 domain	Up	43.6424	142.435	93.0386	1.49136	0.485977	3.06879	0.00214931	0.0491691
AT4G21910	MATE efflux family protein; FUNCTIONS IN: antiporter activity, drug transmembrane transporter activity, transporter activity; INVOLVED IN: drug transmembrane transport, transmembrane transport; LOCATED IN: membrane; CONTAINS InterPro DOMAIN/s: Multi antimicrobial extrusion protein MatE (InterPro:IPR002528); BEST Arabidopsis thaliana protein match is: MATE efflux family protein (TAIR:AT4G21903.2).	Up	464.644	1357.57	911.105	1.49148	0.38879	3.83622	0.000124944	0.00535543
AT3G05360	receptor like protein 30 (RLP30); FUNCTIONS IN: kinase activity; INVOLVED IN: defense response signaling pathway, resistance gene-independent, signal transduction, response to cyclopentenone, defense response; LOCATED IN: endomembrane system; EXPRESSED IN: 9 plant structures; EXPRESSED DURING: 4 anthesis, petal differentiation and expansion stage, E expanded cotyledon stage; CONTAINS InterPro DOM…	Up	128.92	397.997	263.459	1.49607	0.424322	3.52578	0.000422231	0.014419
AT1G52410	Contains a novel calcium-binding repeat sequence. Binds TSK in vitro. Localizes to small cytoplasmic vesicles in interphase cells. In cells synchronized for cell division, TSA1 and TSK relocalize to ends of spindle microtubules that are ahead of separating chromatids during metaphase and anaphase of mitosis. May be involved in mitosis together with TSK. Expressed preferentially in the flower and …	Up	135.443	441.056	288.25	1.49795	0.459086	3.26289	0.00110282	0.0301765
AT1G80110	phloem protein 2-B11 (PP2-B11); FUNCTIONS IN: carbohydrate binding; LOCATED IN: nucleus; EXPRESSED IN: 10 plant structures; EXPRESSED DURING: 4 anthesis, F mature embryo stage, petal differentiation and expansion stage, E expanded cotyledon stage, D bilateral stage; CONTAINS InterPro DOMAIN/s: F-box domain, cyclin-like (InterPro:IPR001810), F-box domain, Skp2-like (InterPro:IPR022364); BEST Arabi…	Up	46.6302	176.755	111.693	1.50154	0.465785	3.22367	0.00126561	0.0333328
ATCG00190	Chloroplast DNA-dependent RNA polymerase B subunit. The transcription of this gene is regulated by a nuclear encoded RNA polymerase. This gene has been transferred to mitochondrial genome during crucifer evolution.	Up	617.489	1953.75	1285.62	1.50353	0.342715	4.38713	1.14856e-05	0.000726587
AT1G11700	Protein of unknown function, DUF584; FUNCTIONS IN: molecular_function unknown; INVOLVED IN: biological_process unknown; LOCATED IN: chloroplast; EXPRESSED IN: 21 plant structures; EXPRESSED DURING: 11 growth stages; CONTAINS InterPro DOMAIN/s: Protein of unknown function DUF584 (InterPro:IPR007608); BEST Arabidopsis thaliana protein match is: Protein of unknown function, DUF584 (TAIR:AT1G61930.1)…	Up	159.061	457.863	308.462	1.50612	0.438092	3.43791	0.000586233	0.0187349
AT3G28930	avrRpt2-induced gene that exhibits RPS2- and avrRpt2-dependent induction early after infection with Pseudomonas syringae pv maculicola strain ES4326 carrying avrRpt2	Up	109.777	336.987	223.382	1.50739	0.444369	3.39221	0.000693307	0.0213666
AT2G28400	Protein of unknown function, DUF584; CONTAINS InterPro DOMAIN/s: Protein of unknown function DUF584 (InterPro:IPR007608); BEST Arabidopsis thaliana protein match is: Protein of unknown function, DUF584 (TAIR:AT3G45210.1); Has 318 Blast hits to 318 proteins in 20 species: Archae - 0; Bacteria - 0; Metazoa - 0; Fungi - 0; Plants - 318; Viruses - 0; Other Eukaryotes - 0 (source: NCBI BLink).	Up	35.828	129.362	82.5951	1.50816	0.487979	3.09062	0.00199738	0.0466703
AT5G24380	closest Arabidopsis homolog of Zea maize metal-phytosiderophore/metal-nicotianamine transporter ZmYS1	Up	534.947	1576.08	1055.51	1.50999	0.378487	3.98954	6.62014e-05	0.00313946
ATCG00270	PSII D2 protein	Up	9197.81	28357.8	18777.8	1.51295	0.320769	4.71663	2.3978e-06	0.000188697
AT4G26270	phosphofructokinase 3 (PFK3); CONTAINS InterPro DOMAIN/s: Pyrophosphate-dependent phosphofructokinase TP0108 (InterPro:IPR012004), Phosphofructokinase (InterPro:IPR000023); BEST Arabidopsis thaliana protein match is: phosphofructokinase 7 (TAIR:AT5G56630.1); Has 30201 Blast hits to 17322 proteins in 780 species: Archae - 12; Bacteria - 1396; Metazoa - 17338; Fungi - 3422; Plants - 5037; Viruses -…	Up	78.4647	271.014	174.739	1.51329	0.452348	3.3454	0.000821626	0.0244549
AT3G25770	Encodes allene oxide cyclase. One of four genes in Arabidopsis that encode this enzyme, which catalyzes an essential step in jasmonic acid biosynthesis. Gene expression is induced during senescence, a process that involves jasmonic acid signalling pathway. Note: Nomenclature for Arabidopsis allene oxide cyclase 2 (AOC2, AT3G25770) gene is based on Stenzel et al. 2003 Plant Molecular Biology 51:89…	Up	1547.83	4247.35	2897.59	1.51483	0.370843	4.08483	4.41086e-05	0.00224236
AT2G44670	Protein of unknown function (DUF581); CONTAINS InterPro DOMAIN/s: Protein of unknown function DUF581 (InterPro:IPR007650); BEST Arabidopsis thaliana protein match is: Protein of unknown function (DUF581) (TAIR:AT4G17670.1); Has 521 Blast hits to 521 proteins in 19 species: Archae - 0; Bacteria - 0; Metazoa - 0; Fungi - 0; Plants - 521; Viruses - 0; Other Eukaryotes - 0 (source: NCBI BLink).	Up	298.246	918.26	608.253	1.51487	0.397145	3.81439	0.000136519	0.00580104
AT3G47780	member of ATH subfamily	Up	138.361	466.648	302.505	1.51551	0.402715	3.76322	0.000167737	0.00690169
AT3G24750	unknown protein; Has 25 Blast hits to 25 proteins in 12 species: Archae - 0; Bacteria - 8; Metazoa - 2; Fungi - 0; Plants - 15; Viruses - 0; Other Eukaryotes - 0 (source: NCBI BLink).	Up	54.2698	185.6	119.935	1.51577	0.452692	3.34834	0.000812965	0.0242705
AT1G12380	unknown protein; BEST Arabidopsis thaliana protein match is: unknown protein (TAIR:AT1G62870.1); Has 173 Blast hits to 170 proteins in 34 species: Archae - 0; Bacteria - 4; Metazoa - 25; Fungi - 8; Plants - 123; Viruses - 7; Other Eukaryotes - 6 (source: NCBI BLink).	Up	48.3987	161.307	104.853	1.5159	0.4898	3.09494	0.0019685	0.0461601
AT4G33070	Thiamine pyrophosphate dependent pyruvate decarboxylase family protein; FUNCTIONS IN: in 6 functions; LOCATED IN: membrane; EXPRESSED IN: 11 plant structures; EXPRESSED DURING: 4 anthesis, C globular stage, F mature embryo stage, petal differentiation and expansion stage, E expanded cotyledon stage; CONTAINS InterPro DOMAIN/s: TPP-binding enzyme, conserved site (InterPro:IPR000399), Thiamine pyro…	Up	200.928	630.646	415.787	1.51848	0.42059	3.61037	0.000305764	0.0112022
AT3G22550	Protein of unknown function (DUF581); CONTAINS InterPro DOMAIN/s: Protein of unknown function DUF581 (InterPro:IPR007650); BEST Arabidopsis thaliana protein match is: Protein of unknown function (DUF581) (TAIR:AT3G63210.1); Has 558 Blast hits to 549 proteins in 19 species: Archae - 0; Bacteria - 0; Metazoa - 0; Fungi - 0; Plants - 558; Viruses - 0; Other Eukaryotes - 0 (source: NCBI BLink).	Up	206.994	583.683	395.338	1.52012	0.441777	3.44092	0.00057974	0.0185762
AT4G23190	Encodes putative receptor-like protein kinase that is induced by the soil-borne vascular bacteria, Ralstonia solanacearum. Naming convention from Chen et al 2003 (PMID 14756307)	Up	122.623	402.583	262.603	1.52078	0.394954	3.85052	0.000117869	0.00510785
AT2G16890	UDP-Glycosyltransferase superfamily protein; FUNCTIONS IN: transferase activity, transferring hexosyl groups, UDP-glycosyltransferase activity, transferase activity, transferring glycosyl groups; INVOLVED IN: metabolic process; LOCATED IN: endomembrane system; EXPRESSED IN: 17 plant structures; EXPRESSED DURING: 7 growth stages; CONTAINS InterPro DOMAIN/s: UDP-glucuronosyl/UDP-glucosyltransferase…	Up	92.2047	308.479	200.342	1.52201	0.42142	3.61161	0.000304298	0.0111693
AT2G41100	encodes a calmodulin-like protein, with six potential calcium binding domains. Calcium binding shown by Ca(2+)-specific shift in electrophoretic mobility. Expression induced by touch and darkness. Expression may also be developmentally controlled. Expression in growing regions of roots, vascular tissue, root/shoot junctions, trichomes, branch points of the shoot, and regions of siliques and flowe…	Up	360.713	1137.07	748.891	1.52487	0.366035	4.16591	3.10109e-05	0.00169475
AT2G46240	A member of Arabidopsis BAG (Bcl-2-associated athanogene) proteins, plant homologs of mammalian regulators of apoptosis. Expression of BAG6 in leaves was strongly induced by heat stress. Knockout mutants exhibited enhanced susceptibility to fungal pathogen Botrytis cinerea. Plant BAG proteins are multi-functional and remarkably similar to their animal counterparts, as they regulate apoptotic-like…	Up	198.075	724.916	461.495	1.53369	0.396668	3.86644	0.000110436	0.0048825
AT1G17940	Endosomal targeting BRO1-like domain-containing protein; FUNCTIONS IN: molecular_function unknown; INVOLVED IN: N-terminal protein myristoylation; LOCATED IN: cellular_component unknown; CONTAINS InterPro DOMAIN/s: BRO1 (InterPro:IPR004328); BEST Arabidopsis thaliana protein match is: Endosomal targeting BRO1-like domain-containing protein (TAIR:AT1G73390.3); Has 122 Blast hits to 122 proteins in…	Up	213.258	669.036	441.147	1.53617	0.371855	4.13111	3.61016e-05	0.00191446
AT5G41080	Encodes a member of the glycerophosphodiester phosphodiesterase (GDPD) family.	Up	52.7875	184.91	118.849	1.53656	0.454142	3.38345	0.000715818	0.021868
AT3G60420	Phosphoglycerate mutase family protein; LOCATED IN: cellular_component unknown; EXPRESSED IN: 17 plant structures; EXPRESSED DURING: 10 growth stages; CONTAINS InterPro DOMAIN/s: Histidine phosphatase superfamily, clade-1 (InterPro:IPR013078); BEST Arabidopsis thaliana protein match is: Phosphoglycerate mutase family protein (TAIR:AT3G60450.1); Has 30201 Blast hits to 17322 proteins in 780 specie…	Up	34.4749	129.965	82.2201	1.54131	0.495994	3.10752	0.00188667	0.044667
AT5G11110	Encodes a protein with putative sucrose-phosphate synthase activity.Involved in pollen exine formation.	Up	224.622	771.755	498.188	1.54959	0.375506	4.12666	3.68062e-05	0.00194657
AT3G13310	Chaperone DnaJ-domain superfamily protein; FUNCTIONS IN: unfolded protein binding, heat shock protein binding; INVOLVED IN: protein folding; EXPRESSED IN: 23 plant structures; EXPRESSED DURING: 13 growth stages; CONTAINS InterPro DOMAIN/s: Molecular chaperone, heat shock protein, Hsp40, DnaJ (InterPro:IPR015609), Heat shock protein DnaJ, N-terminal (InterPro:IPR001623), Heat shock protein DnaJ (I…	Up	305.18	1018.51	661.843	1.55049	0.355726	4.35865	1.30867e-05	0.00080711
AT3G25760	encodes allene oxide cyclase. One of four genes in Arabidopsis that encode this enzyme, which catalyzes an essential step in jasmonic acid biosynthesis. Gene expression is induced during senescence, a process that involves jasmonic acid signalling pathway.	Up	315.588	932.377	623.983	1.55244	0.381528	4.069	4.72157e-05	0.00237576
AT4G29700	Alkaline-phosphatase-like family protein; FUNCTIONS IN: hydrolase activity, catalytic activity; INVOLVED IN: metabolic process, nucleotide metabolic process; LOCATED IN: vacuole; EXPRESSED IN: 21 plant structures; EXPRESSED DURING: 12 growth stages; CONTAINS InterPro DOMAIN/s: Alkaline phosphatase-like, alpha/beta/alpha (InterPro:IPR017849), Type I phosphodiesterase/nucleotide pyrophosphatase/pho…	Up	135.906	448.528	292.217	1.55401	0.387368	4.01171	6.02801e-05	0.00290674
AT1G15960	member of Nramp2 family	Up	56.0293	198.789	127.409	1.55895	0.446513	3.49139	0.000480509	0.0159688
AT5G20190	Tetratricopeptide repeat (TPR)-like superfamily protein; FUNCTIONS IN: binding; INVOLVED IN: biological_process unknown; LOCATED IN: chloroplast; CONTAINS InterPro DOMAIN/s: Tetratricopeptide-like helical (InterPro:IPR011990), Tetratricopeptide repeat-containing (InterPro:IPR013026); BEST Arabidopsis thaliana protein match is: Tetratricopeptide repeat (TPR)-like superfamily protein (TAIR:AT1G8013…	Up	749.391	2509.9	1629.65	1.56651	0.377499	4.14969	3.32919e-05	0.00179448
ATCG01110	Encodes the 49KDa plastid NAD(P)H dehydrogenase subunit H protein. Its transcription is regulated by an ndhF-specific plastid sigma factor, SIG4.	Up	701.299	2235.91	1468.61	1.56973	0.342864	4.57827	4.68831e-06	0.000337867
AT4G02520	Encodes glutathione transferase belonging to the phi class of GSTs. Naming convention according to Wagner et al. (2002). The expression of this gene is upregulated by herbicide safeners such as benoxacor and fenclorim.	Up	2656.02	8389.55	5522.79	1.57129	0.327481	4.7981	1.60176e-06	0.000131853
AT2G22240	** Referred to as MIPS1 in Mitsuhashi et al 2008. Myo-inositol-1-phosphate synthase isoform 2. Expressed in leaf, root and silique. Immunolocalization experiments with an antibody recognizing MIPS1, MIPS2, and MIPS3 showed endosperm localization.	Up	419.949	1433.3	926.625	1.57181	0.351818	4.46766	7.90796e-06	0.000525612
AT5G48000	Encodes a member of the CYP708A family of cytochrome P450 enzymes. THAH appears to add a hydroxyl group to the triterpene thalianol. thah1 mutants have an elevated accumulation of thalianol. thah1-1 mutants have longer roots than wild type plants. Thalian-diol and desaturated thalian-diol are lost from the root extracts of thah1-1 mutants. Overexpression of the sequence from At5g48000.1 rescues t…	Up	142.19	519.98	331.085	1.57926	0.385964	4.09173	4.28168e-05	0.00219345
AT4G04750	Major facilitator superfamily protein; FUNCTIONS IN: carbohydrate transmembrane transporter activity, sugar:hydrogen symporter activity; INVOLVED IN: transport, transmembrane transport; LOCATED IN: integral to membrane, membrane; EXPRESSED IN: 19 plant structures; EXPRESSED DURING: 13 growth stages; CONTAINS InterPro DOMAIN/s: Sugar transporter, conserved site (InterPro:IPR005829), Major facilita…	Up	103.184	364.763	233.974	1.58144	0.411502	3.8431	0.00012149	0.00523017
AT5G22860	Serine carboxypeptidase S28 family protein; FUNCTIONS IN: serine-type peptidase activity, peptidase activity; INVOLVED IN: proteolysis; LOCATED IN: endomembrane system; EXPRESSED IN: 22 plant structures; EXPRESSED DURING: 13 growth stages; CONTAINS InterPro DOMAIN/s: Peptidase S28 (InterPro:IPR008758); BEST Arabidopsis thaliana protein match is: alpha/beta-Hydrolases superfamily protein (TAIR:AT2…	Up	128.21	442.676	285.443	1.58661	0.416649	3.80801	0.000140088	0.00592195
AT1G30530	The At1g30530 gene encodes a UDP-rhamnose:flavonol-3-O-rhamnosyltransferase (UGT78D1) attaching a rhamnosyl residue to the 3-O-position of the flavonols kaempferol and quercetin	Up	400.038	1261.57	830.802	1.58754	0.391386	4.0562	4.98777e-05	0.00247209
AT2G07698	ATPase, F1 complex, alpha subunit protein; FUNCTIONS IN: hydrogen ion transporting ATP synthase activity, rotational mechanism, poly(U) RNA binding, zinc ion binding; INVOLVED IN: proton transport, ATP metabolic process, ATP synthesis coupled proton transport; LOCATED IN: in 7 components; EXPRESSED IN: male gametophyte, juvenile leaf, cultured cell, leaf; EXPRESSED DURING: seedling growth, seed d…	Up	44.1624	167.376	105.769	1.59027	0.462934	3.4352	0.000592111	0.0188498
AT4G36010	Pathogenesis-related thaumatin superfamily protein; CONTAINS InterPro DOMAIN/s: Thaumatin, pathogenesis-related (InterPro:IPR001938); BEST Arabidopsis thaliana protein match is: Pathogenesis-related thaumatin superfamily protein (TAIR:AT2G17860.1); Has 1622 Blast hits to 1597 proteins in 186 species: Archae - 0; Bacteria - 48; Metazoa - 58; Fungi - 84; Plants - 1413; Viruses - 4; Other Eukaryotes…	Up	83.2801	296.189	189.735	1.59649	0.432753	3.68916	0.000224994	0.00880028
AT4G34710	encodes a arginine decarboxylase (ADC), a rate-limiting enzyme that catalyzes the first step of polyamine (PA) biosynthesis via ADC pathway in Arabidopsis thaliana. Arabidopsis genome has two ADC paralogs, ADC1 and ADC2. ADC2 is stress-inducible (osmotic stress). Double mutant analysis showed that ADC genes are essential for the production of PA, and are required for normal seed development. Over…	Up	5165.37	16876.7	11021	1.59922	0.383211	4.1732	3.00346e-05	0.00165983
AT1G17170	Encodes glutathione transferase belonging to the tau class of GSTs. Naming convention according to Wagner et al. (2002).	Up	361.982	1364.26	863.122	1.60025	0.458292	3.49177	0.000479828	0.0159688
AT3G26460	Polyketide cyclase/dehydrase and lipid transport superfamily protein; FUNCTIONS IN: molecular_function unknown; INVOLVED IN: response to biotic stimulus, defense response; LOCATED IN: cellular_component unknown; EXPRESSED IN: hypocotyl, root; CONTAINS InterPro DOMAIN/s: Bet v I allergen (InterPro:IPR000916); BEST Arabidopsis thaliana protein match is: Polyketide cyclase/dehydrase and lipid transp…	Up	71.1837	252.476	161.83	1.60577	0.429012	3.74296	0.000181867	0.00736226
AT2G20750	member of BETA-EXPANSINS. Naming convention from the Expansin Working Group (Kende et al, 2004. Plant Mol Bio)	Up	131.279	408.809	270.044	1.60775	0.417885	3.84736	0.000119397	0.00516267
ATCG00670	Encodes the only ClpP (caseinolytic protease) encoded within the plastid genome. Contains a highly conserved catalytic triad of Ser-type proteases (Ser-His-Asp). Part of the 350 kDa chloroplast Clp complex. The name reflects nomenclature described in Adam et. al (2001).	Up	734.875	2322.09	1528.48	1.60962	0.339375	4.74289	2.1069e-06	0.000168501
AT5G05840	Protein of unknown function (DUF620); CONTAINS InterPro DOMAIN/s: Protein of unknown function DUF620 (InterPro:IPR006873); BEST Arabidopsis thaliana protein match is: Protein of unknown function (DUF620) (TAIR:AT3G55720.1); Has 1807 Blast hits to 1807 proteins in 277 species: Archae - 0; Bacteria - 0; Metazoa - 736; Fungi - 347; Plants - 385; Viruses - 0; Other Eukaryotes - 339 (source: NCBI BLin…	Up	57.5027	201.339	129.421	1.60969	0.472285	3.4083	0.000653683	0.020446
AT1G08050	Zinc finger (C3HC4-type RING finger) family protein; FUNCTIONS IN: ubiquitin-protein ligase activity, zinc ion binding; LOCATED IN: plasma membrane; EXPRESSED IN: 12 plant structures; EXPRESSED DURING: 4 anthesis, LP.10 ten leaves visible, petal differentiation and expansion stage, LP.08 eight leaves visible; CONTAINS InterPro DOMAIN/s: Zinc finger, RING-type (InterPro:IPR001841), Zinc finger, C3…	Up	57.026	215.571	136.298	1.61047	0.45405	3.5469	0.000389796	0.0134956
AT3G53160	UDP-glucosyl transferase 73C7 (UGT73C7); CONTAINS InterPro DOMAIN/s: UDP-glucuronosyl/UDP-glucosyltransferase (InterPro:IPR002213); BEST Arabidopsis thaliana protein match is: UDP-Glycosyltransferase superfamily protein (TAIR:AT2G36770.1); Has 7083 Blast hits to 7007 proteins in 427 species: Archae - 0; Bacteria - 435; Metazoa - 1539; Fungi - 21; Plants - 4999; Viruses - 33; Other Eukaryotes - 56…	Up	24.7851	107.137	65.9612	1.6247	0.524837	3.09562	0.00196402	0.0461099
AT2G39350	ABC-2 type transporter family protein; FUNCTIONS IN: ATPase activity, coupled to transmembrane movement of substances; INVOLVED IN: response to nematode; LOCATED IN: plasma membrane; EXPRESSED IN: 15 plant structures; EXPRESSED DURING: 4 anthesis, C globular stage, petal differentiation and expansion stage, E expanded cotyledon stage; CONTAINS InterPro DOMAIN/s: ATPase, AAA+ type, core (InterPro:…	Up	89.7414	319.769	204.755	1.63046	0.420955	3.87325	0.000107395	0.0047803
AT1G18710	Member of the R2R3 factor gene family.	Up	72.8386	232.595	152.717	1.63308	0.490074	3.33232	0.000861257	0.0252901
AT2G22590	UDP-Glycosyltransferase superfamily protein; FUNCTIONS IN: transferase activity, transferring glycosyl groups; INVOLVED IN: metabolic process; LOCATED IN: cellular_component unknown; CONTAINS InterPro DOMAIN/s: UDP-glucuronosyl/UDP-glucosyltransferase (InterPro:IPR002213); BEST Arabidopsis thaliana protein match is: UDP-Glycosyltransferase superfamily protein (TAIR:AT5G65550.1); Has 5420 Blast hi…	Up	25.5435	110.867	68.2051	1.63805	0.510254	3.21027	0.0013261	0.0343737
AT1G21520	unknown protein; Has 9 Blast hits to 9 proteins in 2 species: Archae - 0; Bacteria - 0; Metazoa - 0; Fungi - 0; Plants - 9; Viruses - 0; Other Eukaryotes - 0 (source: NCBI BLink).	Up	18.4418	84.6479	51.5449	1.64579	0.535513	3.07329	0.00211713	0.0486172
AT1G59740	Major facilitator superfamily protein; FUNCTIONS IN: transporter activity; INVOLVED IN: oligopeptide transport, response to nematode; LOCATED IN: plasma membrane, membrane; EXPRESSED IN: 19 plant structures; EXPRESSED DURING: 10 growth stages; CONTAINS InterPro DOMAIN/s: PTR2 family proton/oligopeptide symporter, conserved site (InterPro:IPR018456), Oligopeptide transporter (InterPro:IPR000109), …	Up	132.426	478.729	305.577	1.64806	0.383292	4.29973	1.71003e-05	0.00101949
AT2G39050	Encodes a nucleocytoplasmic lectin that is capable of binding carbohydrates.	Up	187.054	699.218	443.136	1.64892	0.371468	4.43894	9.04022e-06	0.000588931
AT5G63130	Octicosapeptide/Phox/Bem1p family protein; CONTAINS InterPro DOMAIN/s: Octicosapeptide/Phox/Bem1p (InterPro:IPR000270); BEST Arabidopsis thaliana protein match is: Octicosapeptide/Phox/Bem1p family protein (TAIR:AT3G48240.1); Has 353 Blast hits to 353 proteins in 15 species: Archae - 0; Bacteria - 0; Metazoa - 0; Fungi - 0; Plants - 353; Viruses - 0; Other Eukaryotes - 0 (source: NCBI BLink).	Up	28.1906	126.443	77.3166	1.65504	0.496798	3.33141	0.000864081	0.0253352
AT5G47550	Cystatin/monellin superfamily protein; FUNCTIONS IN: cysteine-type endopeptidase inhibitor activity; INVOLVED IN: biological_process unknown; LOCATED IN: cell wall; EXPRESSED IN: 24 plant structures; EXPRESSED DURING: 15 growth stages; CONTAINS InterPro DOMAIN/s: Proteinase inhibitor I25, cystatin (InterPro:IPR000010), Proteinase inhibitor I25, cystatin, conserved region (InterPro:IPR020381); BES…	Up	93.5055	365.454	229.48	1.6623	0.405032	4.10413	4.05847e-05	0.00211234
AT5G08640	Encodes a flavonol synthase that catalyzes formation of flavonols from dihydroflavonols. Co-expressed with CHI and CHS (qRT-PCR).	Up	300.975	1067.12	684.046	1.66443	0.353618	4.70688	2.51542e-06	0.000195606
AT2G43120	RmlC-like cupins superfamily protein; FUNCTIONS IN: calmodulin binding; INVOLVED IN: biological_process unknown; LOCATED IN: plasma membrane; EXPRESSED IN: stem, flower; CONTAINS InterPro DOMAIN/s: Pirin, C-terminal (InterPro:IPR008778), Pirin (InterPro:IPR012093), Cupin, RmlC-type (InterPro:IPR011051), Pirin, N-terminal (InterPro:IPR003829); BEST Arabidopsis thaliana protein match is: pirin (TAI…	Up	61.7144	236.604	149.159	1.66617	0.436415	3.81785	0.00013462	0.00573272
AT4G15440	Encodes a hydroperoxide lyase. Also a member of the CYP74B cytochrome p450 family. In the ecotype Columbia (Col) the gene contains a 10-nucleotide deletion in its first exon that causes it to code for a truncated protein that results in a non-functional hydroperoxide lyase.	Up	16.621	80.1477	48.3844	1.66926	0.541366	3.08343	0.0020463	0.0474752
AT1G02390	Encodes a member of a family of proteins with glycerol-3-phosphate acyltransferase activity.	Up	179.728	640.871	410.299	1.67199	0.371196	4.50433	6.6582e-06	0.000451702
AT4G19230	Encodes a protein with ABA 8'-hydroxylase activity, involved in ABA catabolism. Member of the CYP707A gene family. CYP707A1 appears to play an important role in determining the ABA levels in dry seeds. Gene involved in postgermination growth. Overexpression of CYP707A1 leads to a decrease in ABA levels and a reduction in after-ripening period to break dormancy.	Up	94.8953	380.188	237.542	1.68385	0.421029	3.99936	6.35142e-05	0.00302561
AT4G05020	NAD(P)H dehydrogenase B2 (NDB2); FUNCTIONS IN: disulfide oxidoreductase activity, oxidoreductase activity, FAD binding, calcium ion binding; INVOLVED IN: oxidation reduction; LOCATED IN: mitochondrion, extrinsic to mitochondrial inner membrane; EXPRESSED IN: 25 plant structures; EXPRESSED DURING: 15 growth stages; CONTAINS InterPro DOMAIN/s: FAD-dependent pyridine nucleotide-disulphide oxidoreduc…	Up	329.024	1156.42	742.721	1.6884	0.399286	4.22854	2.3521e-05	0.00133743
AT3G23250	Member of the R2R3 factor gene family.	Up	20.5555	95.6142	58.0849	1.69041	0.523926	3.22642	0.00125349	0.0331467
AT4G11280	encodes a a member of the 1-aminocyclopropane-1-carboxylate (ACC) synthase (S-adenosyl-L-methionine methylthioadenosine-lyase, EC 4.4.1.14) gene family	Up	109.466	412.596	261.031	1.69047	0.395202	4.27748	1.8902e-05	0.00111675
AT1G80120	Protein of unknown function (DUF567); CONTAINS InterPro DOMAIN/s: Protein of unknown function DUF567 (InterPro:IPR007612); BEST Arabidopsis thaliana protein match is: Protein of unknown function (DUF567) (TAIR:AT3G15810.1); Has 439 Blast hits to 438 proteins in 21 species: Archae - 0; Bacteria - 0; Metazoa - 0; Fungi - 9; Plants - 430; Viruses - 0; Other Eukaryotes - 0 (source: NCBI BLink).	Up	22.3763	104.257	63.3165	1.69196	0.514201	3.29046	0.00100023	0.0282333
AT4G23990	encodes a protein similar to cellulose synthase	Up	230.937	809.31	520.123	1.69288	0.368265	4.59691	4.28813e-06	0.000313623
AT5G48010	Encodes an oxidosqualene cyclase involved in the biosynthesis of thalianol, a tricyclic triterpenoid of unknown function. Overexpression of THAS leads to dwarfing in the aerial tissues of Arabidopsis plants, but increases their root length. THAS is part of a small operon-like cluster of genes (with At5g48000 (THAH) and At5g47990 (THAD)) involved in thalianol metabolism.	Up	250.857	879.632	565.245	1.69988	0.36186	4.69761	2.6322e-06	0.000202289
AT3G21560	Encodes a protein with sinapic acid:UDP-glucose glucosyltransferase activity. Mutants defective in this gene are hyper-fluorescent (which accumulate in their trichomes a compound that is likely to be 3',5'-dimethoxynaringenin chalcone or sinapoyltriacetic acid lactone, potential products of the concerted action of 4-coumarate CoA ligase and chalcone synthase on sinapic acid).	Up	612.296	2202.33	1407.31	1.70152	0.335874	5.06596	4.0634e-07	4.14214e-05
AT2G46680	encodes a putative transcription factor that contains a homeodomain closely linked to a leucine zipper motif. Transcript is detected in all tissues examined. Is transcriptionally regulated in an ABA-dependent manner and may act in a signal transduction pathway which mediates a drought response.	Up	614.133	2076.91	1345.52	1.7023	0.346682	4.91028	9.09485e-07	8.20789e-05
AT3G61820	Eukaryotic aspartyl protease family protein; FUNCTIONS IN: aspartic-type endopeptidase activity; INVOLVED IN: proteolysis; LOCATED IN: plant-type cell wall; EXPRESSED IN: 22 plant structures; EXPRESSED DURING: 13 growth stages; CONTAINS InterPro DOMAIN/s: Peptidase aspartic (InterPro:IPR021109), Peptidase aspartic, catalytic (InterPro:IPR009007), Peptidase A1 (InterPro:IPR001461); BEST Arabidopsi…	Up	585.967	1888.38	1237.17	1.70336	0.419085	4.06447	4.81411e-05	0.0024085
AT4G27560	UDP-Glycosyltransferase superfamily protein; FUNCTIONS IN: transferase activity, transferring glycosyl groups; INVOLVED IN: response to salt stress, N-terminal protein myristoylation; LOCATED IN: cellular_component unknown; EXPRESSED IN: guard cell; CONTAINS InterPro DOMAIN/s: UDP-glucuronosyl/UDP-glucosyltransferase (InterPro:IPR002213); BEST Arabidopsis thaliana protein match is: UDP-Glycosyltr…	Up	344.135	1140.22	742.178	1.70501	0.3985	4.27858	1.88086e-05	0.00111458
ATCG00580	PSII cytochrome b559. There have been many speculations about the function of Cyt b559, but the most favored at present is that it plays a protective role by acting as an electron acceptor or electron donor under conditions when electron flow through PSII is not optimized.	Up	16.0898	81.4595	48.7747	1.70548	0.540282	3.15665	0.00159593	0.0395655
ATCG00650	chloroplast-encoded ribosomal protein S18	Up	94.2505	366.301	230.276	1.71181	0.400805	4.27092	1.94667e-05	0.00114325
AT3G11410	Encodes protein phosphatase 2C. Negative regulator of ABA signalling. Expressed in seeds during germination. mRNA up-regulated by drought and ABA.	Up	435.657	1565.88	1000.77	1.71265	0.346021	4.94957	7.43784e-07	7.06918e-05
AT3G27250	unknown protein; BEST Arabidopsis thaliana protein match is: unknown protein (TAIR:AT5G40800.1); Has 104 Blast hits to 104 proteins in 13 species: Archae - 0; Bacteria - 0; Metazoa - 0; Fungi - 0; Plants - 104; Viruses - 0; Other Eukaryotes - 0 (source: NCBI BLink).	Up	280.373	865.187	572.78	1.71273	0.389072	4.40208	1.07218e-05	0.000680454
AT5G01380	Homeodomain-like superfamily protein; CONTAINS InterPro DOMAIN/s: SANT, DNA-binding (InterPro:IPR001005), MYB-like (InterPro:IPR017877); BEST Arabidopsis thaliana protein match is: Homeodomain-like superfamily protein (TAIR:AT2G38250.1); Has 1807 Blast hits to 1807 proteins in 277 species: Archae - 0; Bacteria - 0; Metazoa - 736; Fungi - 347; Plants - 385; Viruses - 0; Other Eukaryotes - 339 (sou…	Up	13.9762	77.2708	45.6235	1.71853	0.551004	3.11891	0.00181521	0.0433929
AT1G66090	Disease resistance protein (TIR-NBS class); FUNCTIONS IN: transmembrane receptor activity, nucleoside-triphosphatase activity, nucleotide binding, ATP binding; INVOLVED IN: signal transduction, defense response, apoptosis, innate immune response; LOCATED IN: intrinsic to membrane, chloroplast; EXPRESSED IN: 22 plant structures; EXPRESSED DURING: 10 growth stages; CONTAINS InterPro DOMAIN/s: ATPas…	Up	22.7828	106.837	64.8101	1.72173	0.517067	3.32981	0.000869062	0.0254434
AT5G38900	Thioredoxin superfamily protein; FUNCTIONS IN: protein disulfide oxidoreductase activity; INVOLVED IN: defense response to fungus, incompatible interaction; LOCATED IN: cellular_component unknown; EXPRESSED IN: 16 plant structures; EXPRESSED DURING: 10 growth stages; CONTAINS InterPro DOMAIN/s: DSBA oxidoreductase (InterPro:IPR001853), Thioredoxin-like fold (InterPro:IPR012336); Has 2126 Blast hi…	Up	43.4675	214.706	129.087	1.72225	0.545662	3.15626	0.00159809	0.0395655
AT1G65060	encodes an isoform of 4-coumarate:CoA ligase (4CL), which is involved in the last step of the general phenylpropanoid pathway. mRNA levels are not induced in response to wounding or to fungal infection by P. parasitica. mRNA is expressed in flowers, to a lesser degree in mature leaves and siliques and marginally in seedling roots and bolting stems of mature plants. The catalytic efficiency was in…	Up	213.624	740.047	476.835	1.72806	0.377815	4.57382	4.78921e-06	0.000341387
AT1G26730	EXS (ERD1/XPR1/SYG1) family protein; LOCATED IN: integral to membrane, plasma membrane; EXPRESSED IN: 22 plant structures; EXPRESSED DURING: 13 growth stages; CONTAINS InterPro DOMAIN/s: EXS, C-terminal (InterPro:IPR004342), SPX, N-terminal (InterPro:IPR004331); BEST Arabidopsis thaliana protein match is: EXS (ERD1/XPR1/SYG1) family protein (TAIR:AT1G35350.1); Has 1169 Blast hits to 1113 proteins…	Up	19.2047	96.6418	57.9233	1.72885	0.532573	3.24623	0.00116945	0.0314743
AT2G41730	unknown protein; BEST Arabidopsis thaliana protein match is: unknown protein (TAIR:AT5G24640.1); Has 25 Blast hits to 25 proteins in 5 species: Archae - 0; Bacteria - 0; Metazoa - 0; Fungi - 0; Plants - 25; Viruses - 0; Other Eukaryotes - 0 (source: NCBI BLink).	Up	45.3429	183.053	114.198	1.73021	0.47198	3.66585	0.00024652	0.00945424
AT5G03350	Legume lectin family protein; FUNCTIONS IN: carbohydrate binding, binding; INVOLVED IN: biological_process unknown; LOCATED IN: apoplast, cell wall, chloroplast; EXPRESSED IN: 19 plant structures; EXPRESSED DURING: 12 growth stages; CONTAINS InterPro DOMAIN/s: Legume lectin, beta chain (InterPro:IPR001220), Concanavalin A-like lectin/glucanase, subgroup (InterPro:IPR013320), Concanavalin A-like l…	Up	65.9663	280.555	173.261	1.73045	0.53453	3.23733	0.00120654	0.0322519
AT2G38470	Member of the plant WRKY transcription factor family. Regulates the antagonistic relationship between defense pathways mediating responses to P. syringae and necrotrophic fungal pathogens. Located in nucleus. Involved in response to various abiotic stresses - especially salt stress.	Up	280.719	1045.89	663.305	1.73183	0.352573	4.91197	9.01641e-07	8.20789e-05
AT3G07390	isolated from differential screening of a cDNA library from auxin-treated root culture. sequence does not show homology to any known proteins and is predicted to be extracellular.	Up	442.64	1480.01	961.326	1.73677	0.367177	4.73005	2.24465e-06	0.000178069
AT4G01060	Encodes a Myb-related protein similar to CPC. Involved in epidermal cell differentiation. Mutants have reduced numbers of root hairs and increased trichome branching. Involved in endoreduplication. Loss of function mutants are hypertrophic and early flowering.	Up	47.7539	185.386	116.57	1.74451	0.471331	3.70123	0.000214554	0.00845918
AT1G77120	Catalyzes the reduction of acetaldehyde using NADH as reductant. Requires zinc for activity. Dimer. Anaerobic response polypeptide (ANP). Fermentation. The protein undergoes thiolation following treatment with the oxidant tert-butylhydroperoxide.	Up	110.284	493.325	301.804	1.74578	0.421741	4.13947	3.48112e-05	0.00186108
AT2G30550	Encodes a lipase that hydrolyzes phosphatidylcholine, glycolipids as well as triacylglycerols.	Up	259.471	1001.15	630.312	1.74585	0.354578	4.92373	8.49083e-07	7.84266e-05
AT4G13990	Exostosin family protein; FUNCTIONS IN: catalytic activity; INVOLVED IN: biological_process unknown; LOCATED IN: cell wall, membrane; EXPRESSED IN: 18 plant structures; EXPRESSED DURING: 7 growth stages; CONTAINS InterPro DOMAIN/s: Exostosin-like (InterPro:IPR004263); BEST Arabidopsis thaliana protein match is: Exostosin family protein (TAIR:AT2G20370.1); Has 564 Blast hits to 563 proteins in 23 …	Up	57.7978	224.525	141.161	1.75141	0.482375	3.63081	0.000282538	0.0106081
AT1G23730	beta carbonic anhydrase 3 (BCA3); FUNCTIONS IN: carbonate dehydratase activity, zinc ion binding; INVOLVED IN: carbon utilization; LOCATED IN: cytosol, plasma membrane, membrane; EXPRESSED IN: 14 plant structures; EXPRESSED DURING: 6 growth stages; CONTAINS InterPro DOMAIN/s: Carbonic anhydrase, prokaryotic-like, conserved site (InterPro:IPR015892), Carbonic anhydrase (InterPro:IPR001765); BEST A…	Up	28.3109	130.008	79.1595	1.75484	0.523391	3.35283	0.000799906	0.0239899
AT3G08870	Concanavalin A-like lectin protein kinase family protein; FUNCTIONS IN: kinase activity; INVOLVED IN: protein amino acid phosphorylation, N-terminal protein myristoylation; LOCATED IN: endomembrane system; EXPRESSED IN: 9 plant structures; EXPRESSED DURING: 9 growth stages; CONTAINS InterPro DOMAIN/s: Legume lectin, beta chain (InterPro:IPR001220), Protein kinase, ATP binding site (InterPro:IPR01…	Up	11.2767	66.207	38.7419	1.75604	0.568063	3.09128	0.00199293	0.0466703
AT3G56620	nodulin MtN21-like transporter family protein	Up	13.7991	77.0604	45.4297	1.77411	0.547514	3.24031	0.00119401	0.0320477
AT5G48880	Encodes a peroxisomal 3-keto-acyl-CoA thiolase 2 precursor. EC2.3.1.16 thiolases. AT5G48880.1 is named PKT1 and AT5G48880.2 is named PKT2.	Up	511.825	1981.26	1246.54	1.77587	0.365499	4.85877	1.18115e-06	0.000102823
AT3G22910	ATPase E1-E2 type family protein / haloacid dehalogenase-like hydrolase family protein; FUNCTIONS IN: calcium-transporting ATPase activity, calmodulin binding; INVOLVED IN: cation transport, calcium ion transport, metabolic process, ATP biosynthetic process; LOCATED IN: membrane; EXPRESSED IN: 12 plant structures; EXPRESSED DURING: LP.04 four leaves visible, 4 anthesis, C globular stage, petal di…	Up	32.4703	147.227	89.8484	1.78583	0.488491	3.65581	0.000256372	0.00975602
AT3G57680	Peptidase S41 family protein; FUNCTIONS IN: serine-type peptidase activity; INVOLVED IN: proteolysis, intracellular signaling pathway; LOCATED IN: chloroplast thylakoid lumen, membrane; EXPRESSED IN: 22 plant structures; EXPRESSED DURING: 13 growth stages; CONTAINS InterPro DOMAIN/s: Peptidase S41 (InterPro:IPR005151), PDZ/DHR/GLGF (InterPro:IPR001478), Peptidase S41A, C-terminal peptidase (Inter…	Up	49.8564	219.098	134.477	1.78802	0.444681	4.0209	5.79752e-05	0.00280937
AT1G68470	Exostosin family protein; FUNCTIONS IN: catalytic activity; INVOLVED IN: biological_process unknown; LOCATED IN: membrane; EXPRESSED IN: 18 plant structures; EXPRESSED DURING: 13 growth stages; CONTAINS InterPro DOMAIN/s: Exostosin-like (InterPro:IPR004263); BEST Arabidopsis thaliana protein match is: Exostosin family protein (TAIR:AT2G20370.1); Has 782 Blast hits to 782 proteins in 34 species: A…	Up	41.3538	163.64	102.497	1.79296	0.508989	3.52259	0.00042735	0.014496
AT5G17050	The At5g17050 encodes a anthocyanidin 3-O-glucosyltransferase which specifically glucosylates the 3-position of the flavonoid C-ring. Anthocyanidins such as cyanidin and pelargonidin as well as flavonols such as kaempferol and quercetin are accepted substrates.	Up	455.782	1773.29	1114.54	1.79609	0.339487	5.29059	1.21925e-07	1.41103e-05
ATCG00300	encodes PsbZ, which is a subunit of photosystem II. In Chlamydomonas, this protein has been shown to be essential in the interaction between PS II and the light harvesting complex II.	Up	23.8975	126.909	75.4033	1.7983	0.503168	3.57396	0.000351628	0.0125325
ATCG00380	Chloroplast encoded ribosomal protein S4	Up	340.452	1179.07	759.761	1.80244	0.368034	4.89748	9.70736e-07	8.68103e-05
AT5G61290	Flavin-binding monooxygenase family protein; FUNCTIONS IN: NADP or NADPH binding, monooxygenase activity, FAD binding, flavin-containing monooxygenase activity; INVOLVED IN: oxidation reduction; LOCATED IN: cellular_component unknown; EXPRESSED IN: 11 plant structures; EXPRESSED DURING: 4 anthesis, C globular stage; CONTAINS InterPro DOMAIN/s: Flavin-containing monooxygenase FMO (InterPro:IPR0009…	Up	195.295	771.694	483.495	1.80282	0.437939	4.11661	3.84494e-05	0.0020226
AT5G41460	Protein of unknown function (DUF604); CONTAINS InterPro DOMAIN/s: Protein of unknown function DUF604 (InterPro:IPR006740); BEST Arabidopsis thaliana protein match is: Protein of unknown function (DUF604) (TAIR:AT4G23490.1); Has 1807 Blast hits to 1807 proteins in 277 species: Archae - 0; Bacteria - 0; Metazoa - 736; Fungi - 347; Plants - 385; Viruses - 0; Other Eukaryotes - 339 (source: NCBI BLin…	Up	143.741	474.685	309.213	1.80408	0.463117	3.89551	9.79918e-05	0.00442177
AT2G18193	P-loop containing nucleoside triphosphate hydrolases superfamily protein; FUNCTIONS IN: nucleoside-triphosphatase activity, ATPase activity, nucleotide binding, ATP binding; LOCATED IN: endomembrane system; EXPRESSED IN: callus; CONTAINS InterPro DOMAIN/s: ATPase, AAA-type, core (InterPro:IPR003959), ATPase, AAA+ type, core (InterPro:IPR003593), ATPase, AAA-type, conserved site (InterPro:IPR00396…	Up	172.751	644.143	408.447	1.8044	0.464152	3.88752	0.000101275	0.00454906
AT1G76790	O-methyltransferase family protein; FUNCTIONS IN: methyltransferase activity, O-methyltransferase activity, protein dimerization activity; LOCATED IN: cytosol; EXPRESSED IN: 19 plant structures; EXPRESSED DURING: 13 growth stages; CONTAINS InterPro DOMAIN/s: Winged helix-turn-helix transcription repressor DNA-binding (InterPro:IPR011991), Plant methyltransferase dimerisation (InterPro:IPR012967),…	Up	341.278	1328.81	835.045	1.80877	0.35832	5.04792	4.46639e-07	4.50625e-05
AT1G67980	Encodes S-adenosyl-L-methionine: transcaffeoyl Coenzyme A 3-O-methyltransferase.	Up	9.62851	62.3919	36.0102	1.82259	0.57878	3.14903	0.00163814	0.0402876
AT4G17670	Protein of unknown function (DUF581); CONTAINS InterPro DOMAIN/s: Protein of unknown function DUF581 (InterPro:IPR007650); BEST Arabidopsis thaliana protein match is: Protein of unknown function (DUF581) (TAIR:AT5G47060.1); Has 30201 Blast hits to 17322 proteins in 780 species: Archae - 12; Bacteria - 1396; Metazoa - 17338; Fungi - 3422; Plants - 5037; Viruses - 0; Other Eukaryotes - 2996 (source…	Up	33.0695	150.983	92.0264	1.82285	0.517066	3.52538	0.000422882	0.014419
AT5G44400	FAD-binding Berberine family protein; FUNCTIONS IN: electron carrier activity, oxidoreductase activity, FAD binding, catalytic activity; LOCATED IN: cell wall; EXPRESSED IN: 18 plant structures; EXPRESSED DURING: 10 growth stages; CONTAINS InterPro DOMAIN/s: FAD-linked oxidase, FAD-binding, subdomain 2 (InterPro:IPR016168), FAD-binding, type 2 (InterPro:IPR016166), Berberine/berberine-like (Inter…	Up	163.695	632.021	397.858	1.82541	0.417247	4.37488	1.21497e-05	0.000763685
AT4G11350	Protein of unknown function (DUF604); CONTAINS InterPro DOMAIN/s: Protein of unknown function DUF604 (InterPro:IPR006740); BEST Arabidopsis thaliana protein match is: Protein of unknown function (DUF604) (TAIR:AT4G23490.1); Has 568 Blast hits to 557 proteins in 86 species: Archae - 0; Bacteria - 0; Metazoa - 99; Fungi - 181; Plants - 281; Viruses - 0; Other Eukaryotes - 7 (source: NCBI BLink).	Up	18.6167	99.0322	58.8245	1.82653	0.52184	3.50018	0.000464945	0.0156098
ATCG00280	chloroplast gene encoding a CP43 subunit of the photosystem II reaction center. promoter contains a blue-light responsive element.	Up	11148.5	46577.6	28863.1	1.83082	0.32679	5.60244	2.11355e-08	3.05751e-06
AT5G53420	CCT motif family protein; FUNCTIONS IN: molecular_function unknown; INVOLVED IN: biological_process unknown; LOCATED IN: cellular_component unknown; EXPRESSED IN: 23 plant structures; EXPRESSED DURING: 13 growth stages; CONTAINS InterPro DOMAIN/s: CCT domain (InterPro:IPR010402); BEST Arabidopsis thaliana protein match is: CCT motif family protein (TAIR:AT4G27900.2); Has 30201 Blast hits to 17322…	Up	213.787	857.95	535.869	1.83083	0.403928	4.53255	5.82749e-06	0.000402281
AT1G58270	ZW9 mRNA, complete cds	Up	765.737	3058.27	1912.01	1.83164	0.331606	5.52354	3.32238e-08	4.47703e-06
AT1G27730	Related to Cys2/His2-type zinc-finger proteins found in higher plants. Compensated for a subset of calcineurin deficiency in yeast. Salt tolerance produced by ZAT10 appeared to be partially dependent on ENA1/PMR2, a P-type ATPase required for Li+ and Na+ efflux in yeast. The protein is localized to the nucleus, acts as a transcriptional repressor and is responsive to chitin oligomers. Also involv…	Up	67.0087	349.461	208.235	1.83216	0.439673	4.1671	3.08505e-05	0.00169068
AT1G64110	Target promoter of the male germline-specific transcription factor DUO1.	Up	164.293	662.903	413.598	1.8376	0.384523	4.77891	1.76252e-06	0.000143883
AT3G15650	alpha/beta-Hydrolases superfamily protein; FUNCTIONS IN: hydrolase activity, carboxylesterase activity; EXPRESSED IN: 16 plant structures; EXPRESSED DURING: 11 growth stages; CONTAINS InterPro DOMAIN/s: Phospholipase/carboxylesterase (InterPro:IPR003140); BEST Arabidopsis thaliana protein match is: alpha/beta-Hydrolases superfamily protein (TAIR:AT1G52700.1).	Up	30.6039	155.059	92.8315	1.83828	0.546758	3.36214	0.000773414	0.0233735
AT2G34850	maternal effect embryo arrest 25 (MEE25); FUNCTIONS IN: coenzyme binding, UDP-glucose 4-epimerase activity, catalytic activity; INVOLVED IN: nucleotide-sugar metabolic process, pollen tube development, embryo development ending in seed dormancy; LOCATED IN: cellular_component unknown; EXPRESSED IN: embryo, leaf whorl, flower, seed; EXPRESSED DURING: F mature embryo stage, petal differentiation an…	Up	8.34115	60.9944	34.6678	1.83917	0.591644	3.10858	0.0018799	0.0445605
AT2G04050	MATE efflux family protein; FUNCTIONS IN: antiporter activity, drug transmembrane transporter activity, transporter activity; INVOLVED IN: drug transmembrane transport, transmembrane transport; LOCATED IN: membrane; EXPRESSED IN: stem, leaf whorl, stamen; EXPRESSED DURING: 4 anthesis, petal differentiation and expansion stage; CONTAINS InterPro DOMAIN/s: MATE family transporter related protein (I…	Up	24.0178	124.698	74.3579	1.8402	0.500494	3.67675	0.00023622	0.00909471
AT4G39950	Belongs to cytochrome P450 and is involved in tryptophan metabolism. Converts Trp to indo-3-acetaldoxime (IAOx), a precursor to IAA and indole glucosinolates.	Up	876.943	3187.31	2032.13	1.84643	0.403558	4.57538	4.75351e-06	0.000341316
AT1G73810	Core-2/I-branching beta-1,6-N-acetylglucosaminyltransferase family protein; CONTAINS InterPro DOMAIN/s: Core-2/I-Branching enzyme (InterPro:IPR021141); BEST Arabidopsis thaliana protein match is: Core-2/I-branching beta-1,6-N-acetylglucosaminyltransferase family protein (TAIR:AT1G68390.1); Has 580 Blast hits to 580 proteins in 21 species: Archae - 0; Bacteria - 5; Metazoa - 0; Fungi - 0; Plants -…	Up	28.606	136.813	82.7096	1.84711	0.531473	3.47545	0.000509988	0.0168065
AT3G21030	transposable element gene; copia-like retrotransposon family, has a 1.4e-16 P-value blast match to gb|AAO73527.1| gag-pol polyprotein (Glycine max) (SIRE1) (Ty1_Copia-family)	Up	5.63723	48.3072	26.9722	1.85233	0.591927	3.12933	0.00175206	0.0421789
AT2G43590	Chitinase family protein; FUNCTIONS IN: chitin binding, chitinase activity; INVOLVED IN: carbohydrate metabolic process, cell wall macromolecule catabolic process; LOCATED IN: endomembrane system; EXPRESSED IN: 7 plant structures; EXPRESSED DURING: LP.04 four leaves visible, 4 anthesis, C globular stage, LP.02 two leaves visible; CONTAINS InterPro DOMAIN/s: Chitin-binding, type 1, conserved site …	Up	1690.23	6068.45	3879.34	1.85704	0.407849	4.55325	5.28231e-06	0.000369837
AT3G56400	member of WRKY Transcription Factor; Group III. Function as activator of SA-dependent defense genes and a repressor of JA-regulated genes. WRKY70-controlled suppression of JA-signaling is partly executed by NPR1.	Up	66.8973	289.209	178.053	1.8572	0.446012	4.164	3.12714e-05	0.00169954
AT5G24780	encodes an acid phosphatase similar to soybean vegetative storage proteins. Gene expression is induced by wounding and jasmonic acid.	Up	37.6966	182.356	110.027	1.86069	0.480229	3.87459	0.000106805	0.00477562
AT1G27461	unknown protein; Has 30201 Blast hits to 17322 proteins in 780 species: Archae - 12; Bacteria - 1396; Metazoa - 17338; Fungi - 3422; Plants - 5037; Viruses - 0; Other Eukaryotes - 2996 (source: NCBI BLink).	Up	5.81207	69.8354	37.8238	1.86195	0.602783	3.08892	0.00200889	0.0468281
AT5G48850	homologous to the wheat sulphate deficiency-induced gene sdi1. Expression in root and leaf is induced by sulfur starvation. Knockout mutants retained higher root and leaf sulfate concentrations, indicating a role in regulation of stored sulfate pools.	Up	51.0937	244.81	147.952	1.86408	0.454701	4.09956	4.13933e-05	0.00214654
AT5G24110	member of WRKY Transcription Factor; Group III	Up	3.46453	38.7074	21.086	1.86861	0.604769	3.08979	0.00200296	0.0467451
AT4G14630	germin-like protein with N-terminal signal sequence that may target it to the vacuole, plasma membrane and/or outside the cell.	Up	12.8636	79.7505	46.3071	1.87038	0.566645	3.30079	0.000964129	0.0275302
AT5G14700	NAD(P)-binding Rossmann-fold superfamily protein; FUNCTIONS IN: coenzyme binding, binding, cinnamoyl-CoA reductase activity, catalytic activity; INVOLVED IN: lignin biosynthetic process, cellular metabolic process, metabolic process; LOCATED IN: cellular_component unknown; EXPRESSED IN: 22 plant structures; EXPRESSED DURING: 13 growth stages; CONTAINS InterPro DOMAIN/s: NAD-dependent epimerase/de…	Up	56.2109	245.687	150.949	1.87164	0.476391	3.92878	8.53774e-05	0.00392457
AT4G28790	basic helix-loop-helix (bHLH) DNA-binding superfamily protein; FUNCTIONS IN: sequence-specific DNA binding transcription factor activity; INVOLVED IN: regulation of transcription; LOCATED IN: nucleus; CONTAINS InterPro DOMAIN/s: Helix-loop-helix DNA-binding domain (InterPro:IPR001092), Helix-loop-helix DNA-binding (InterPro:IPR011598); BEST Arabidopsis thaliana protein match is: basic helix-loop-…	Up	17.8516	99.5888	58.7202	1.87214	0.522386	3.58383	0.000338589	0.0121337
AT2G47000	Encodes an auxin efflux transmembrane transporter that is a member of the multidrug resistance P-glycoprotein (MDR/PGP) subfamily of ABC transporters. Functions in the basipetal redirection of auxin from the root tip. Exhibits apolar plasma membrane localization in the root cap and polar localization in tissues above and is involved in root hair elongation.	Up	757.644	3113.76	1935.7	1.87325	0.342853	5.46371	4.66293e-08	5.98895e-06
AT2G32990	glycosyl hydrolase 9B8 (GH9B8); FUNCTIONS IN: hydrolase activity, hydrolyzing O-glycosyl compounds, catalytic activity; INVOLVED IN: carbohydrate metabolic process; LOCATED IN: endomembrane system; EXPRESSED IN: 17 plant structures; EXPRESSED DURING: 11 growth stages; CONTAINS InterPro DOMAIN/s: Six-hairpin glycosidase (InterPro:IPR012341), Glycoside hydrolase, family 9, active site (InterPro:IPR…	Up	119.242	444.129	281.685	1.87672	0.451343	4.15807	3.2095e-05	0.0017372
AT2G45135	RING/U-box superfamily protein; FUNCTIONS IN: zinc ion binding; INVOLVED IN: biological_process unknown; LOCATED IN: cellular_component unknown; CONTAINS InterPro DOMAIN/s: Zinc finger, RING-type, conserved site (InterPro:IPR017907), Zinc finger, RING-type (InterPro:IPR001841); Has 5 Blast hits to 5 proteins in 1 species: Archae - 0; Bacteria - 0; Metazoa - 0; Fungi - 0; Plants - 5; Viruses - 0; …	Up	2.17271	34.3629	18.2678	1.88221	0.609691	3.08715	0.00202084	0.0470508
AT1G29650	transposable element gene; non-LTR retrotransposon family (LINE), has a 1.5e-28 P-value blast match to GB:NP_038603 L1 repeat, Tf subfamily, member 23 (LINE-element) (Mus musculus)	Up	0.821864	33.4365	17.1292	1.89005	0.609597	3.10049	0.00193203	0.0455764
AT4G17770	Encodes an enzyme putatively involved in trehalose biosynthesis. The protein has a trehalose synthase (TPS)-like domain that may or may not be active as well as a trehalose phosphatase (TPP)-like domain. Phosphorylated TPS5 extracted from Arabidopsis cells binds directly to 14-3-3 isoforms.	Up	653.441	2517.66	1585.55	1.89111	0.405965	4.65832	3.18801e-06	0.000242166
AT5G11590	encodes a member of the DREB subfamily A-4 of ERF/AP2 transcription factor family. The protein contains one AP2 domain. There are 17 members in this subfamily including TINY.	Up	54.4513	233.744	144.098	1.89913	0.452509	4.1969	2.70595e-05	0.00151249
AT4G04490	Encodes a cysteine-rich receptor-like protein kinase.	Up	3.52355	40.1321	21.8278	1.90315	0.60353	3.15337	0.00161398	0.0398412
ATCG01040	hypothetical protein	Up	144.37	592.933	368.651	1.91035	0.391119	4.88431	1.03789e-06	9.19799e-05
AT4G08780	Peroxidase superfamily protein; FUNCTIONS IN: peroxidase activity, heme binding; INVOLVED IN: oxidation reduction, response to oxidative stress; LOCATED IN: vacuole; EXPRESSED IN: embryo, hypocotyl, root, flower, seed; EXPRESSED DURING: F mature embryo stage, petal differentiation and expansion stage, E expanded cotyledon stage, D bilateral stage; CONTAINS InterPro DOMAIN/s: Haem peroxidase (Inte…	Up	21.9698	132.001	76.9856	1.91433	0.570613	3.35486	0.000794059	0.0239035
AT2G46400	member of WRKY Transcription Factor; Group III	Up	22.4331	125.068	73.7505	1.91543	0.50357	3.8037	0.00014255	0.00599883
AT2G17040	Member of the NAC transcription factor family and more specifically, the ONAC022 subfamily. Involved in leaf and inflorescence stem morphogenesis.	Up	10.0417	74.8686	42.4551	1.91774	0.561678	3.4143	0.000639457	0.0200969
AT2G34150	Encodes a member of the SCAR family.These proteins are part of a complex (WAVE) complex.The SCAR subunit activates the ARP2/3 complex which in turn act as a nucleator for actin filaments.	Up	45.8719	214.099	129.986	1.91845	0.46973	4.08415	4.42377e-05	0.00224313
AT4G12890	Gamma interferon responsive lysosomal thiol (GILT) reductase family protein; FUNCTIONS IN: catalytic activity; INVOLVED IN: biological_process unknown; LOCATED IN: endomembrane system; EXPRESSED IN: 9 plant structures; EXPRESSED DURING: 4 anthesis, C globular stage, petal differentiation and expansion stage, E expanded cotyledon stage, D bilateral stage; CONTAINS InterPro DOMAIN/s: Gamma interfer…	Up	2.76071	38.8786	20.8197	1.92086	0.608592	3.15623	0.00159823	0.0395655
AT3G02840	ARM repeat superfamily protein; FUNCTIONS IN: binding; INVOLVED IN: response to other organism, response to ozone; EXPRESSED IN: 16 plant structures; EXPRESSED DURING: 8 growth stages; CONTAINS InterPro DOMAIN/s: Armadillo-like helical (InterPro:IPR011989), Armadillo-type fold (InterPro:IPR016024); BEST Arabidopsis thaliana protein match is: ARM repeat superfamily protein (TAIR:AT5G37490.1); Has …	Up	3.9935	42.7949	23.3942	1.9244	0.600522	3.20455	0.00135274	0.0348489
AT1G61550	S-locus lectin protein kinase family protein; FUNCTIONS IN: in 6 functions; INVOLVED IN: protein amino acid phosphorylation, recognition of pollen; LOCATED IN: endomembrane system; EXPRESSED IN: sperm cell, root; CONTAINS InterPro DOMAIN/s: Curculin-like (mannose-binding) lectin (InterPro:IPR001480), PAN-2 domain (InterPro:IPR013227), Apple-like (InterPro:IPR003609), S-locus receptor kinase, C-te…	Up	3.70062	44.5039	24.1023	1.92471	0.605926	3.17647	0.00149078	0.0377473
AT4G15480	Encodes a protein that might have sinapic acid:UDP-glucose glucosyltransferase activity.	Up	20.2626	113.288	66.7754	1.92525	0.519666	3.70478	0.000211578	0.00835859
AT5G65600	Concanavalin A-like lectin protein kinase family protein; FUNCTIONS IN: kinase activity; INVOLVED IN: protein amino acid phosphorylation; LOCATED IN: endomembrane system; EXPRESSED IN: stem; CONTAINS InterPro DOMAIN/s: Legume lectin, beta chain (InterPro:IPR001220), Protein kinase, ATP binding site (InterPro:IPR017441), Serine/threonine-protein kinase-like domain (InterPro:IPR017442), Concanavali…	Up	9.63297	72.2605	40.9467	1.9256	0.578604	3.32801	0.000874686	0.0255699
AT1G73600	S-adenosyl-L-methionine-dependent methyltransferases superfamily protein; FUNCTIONS IN: methyltransferase activity, phosphoethanolamine N-methyltransferase activity; INVOLVED IN: metabolic process; EXPRESSED IN: guard cell; CONTAINS InterPro DOMAIN/s: Methyltransferase type 11 (InterPro:IPR013216); BEST Arabidopsis thaliana protein match is: S-adenosyl-L-methionine-dependent methyltransferases su…	Up	105.202	452.642	278.922	1.92658	0.481394	4.00209	6.27845e-05	0.00299811
AT1G19250	FMO1 is required for full expression of TIR-NB-LRR?conditioned resistance to avirulent pathogens and for basal resistance to invasive virulent pathogens. Functions in an EDS1-regulated but SA-independent mechanism that promotes resistance and cell death at pathogen infection sites.	Up	7.98701	61.2358	34.6114	1.92854	0.573393	3.36338	0.000769935	0.0233042
ATMG00080	encodes a mitochondrial ribosomal protein L16, which is a constituent of the large ribosomal subunit	Up	30.1863	156.694	93.4403	1.93447	0.476625	4.05868	4.93501e-05	0.00245801
AT1G69930	Encodes glutathione transferase belonging to the tau class of GSTs. Naming convention according to Wagner et al. (2002).	Up	14.9795	97.8917	56.4356	1.93498	0.580489	3.33337	0.000858014	0.0252325
ATCG00160	Chloroplast ribosomal protein S2	Up	156.746	708.798	432.772	1.94555	0.368213	5.28377	1.26555e-07	1.45605e-05
AT5G44670	Domain of unknown function (DUF23); CONTAINS InterPro DOMAIN/s: Protein of unknown function DUF23 (InterPro:IPR008166); BEST Arabidopsis thaliana protein match is: Domain of unknown function (DUF23) (TAIR:AT4G20170.1); Has 204 Blast hits to 204 proteins in 35 species: Archae - 0; Bacteria - 27; Metazoa - 39; Fungi - 0; Plants - 129; Viruses - 0; Other Eukaryotes - 9 (source: NCBI BLink).	Up	110.481	484.055	297.268	1.95251	0.392099	4.97965	6.37002e-07	6.23501e-05
AT1G19180	JAZ1 is a nuclear-localized protein involved in jasmonate signaling. JAZ1 transcript levels rise in response to a jasmonate stimulus. JAZ1 can interact with the COI1 F-box subunit of an SCF E3 ubiquitin ligase in a yeast-two-hybrid assay only in the presence of jasmonate-isoleucine (JA-ILE) or coronatine. Application of jasmonate methyl ester to Arabidopsis roots reduces the levels of a JAZ1:GUS …	Up	180.545	774.534	477.54	1.95361	0.373693	5.22787	1.71479e-07	1.86391e-05
AT3G61890	Encodes a homeodomain leucine zipper class I (HD-Zip I) protein. Loss of function mutant has abnormally shaped leaves and stems.	Up	178.676	751.777	465.227	1.95826	0.374023	5.23566	1.64395e-07	1.80687e-05
AT5G25930	Protein kinase family protein with leucine-rich repeat domain; FUNCTIONS IN: kinase activity; INVOLVED IN: protein amino acid phosphorylation; LOCATED IN: plasma membrane, membrane; EXPRESSED IN: 23 plant structures; EXPRESSED DURING: 14 growth stages; CONTAINS InterPro DOMAIN/s: Protein kinase, ATP binding site (InterPro:IPR017441), Protein kinase, catalytic domain (InterPro:IPR000719), Leucine-…	Up	146.28	702.477	424.379	1.96358	0.381133	5.15196	2.57778e-07	2.72662e-05
AT1G57630	Toll-Interleukin-Resistance (TIR) domain family protein; FUNCTIONS IN: transmembrane receptor activity; INVOLVED IN: signal transduction, defense response, innate immune response; LOCATED IN: intrinsic to membrane; EXPRESSED IN: 7 plant structures; EXPRESSED DURING: 9 growth stages; CONTAINS InterPro DOMAIN/s: Toll-Interleukin receptor (InterPro:IPR000157); BEST Arabidopsis thaliana protein match…	Up	0.93991	31.0033	15.9716	1.96596	0.610163	3.22202	0.00127289	0.0334349
AT1G65790	An alternatively spliced gene that encodes a functional transmembrane receptor serine/threonine kinase, alternate form may not have transmembrane domain.	Up	3.17164	41.8411	22.5064	1.9678	0.605243	3.25125	0.00114899	0.0310543
AT4G39030	Encodes an orphan multidrug and toxin extrusion transporter. Essential component of salicylic acid-dependent signaling for disease resistance. Member of the MATE-transporter family. Expression induced by salicylic acid. Mutants are salicylic acid-deficient.	Up	50.097	244.846	147.471	1.96883	0.438519	4.48972	7.13181e-06	0.000482169
AT3G49110	Class III peroxidase Perx33. Expressed in roots. Located in the cell wall. Involved in cell elongation. Expression activated by light. May play a role in generating H2O2 during defense response.	Up	40.5297	190.995	115.763	1.97044	0.473921	4.15774	3.2141e-05	0.0017372
AT2G38823	unknown protein; BEST Arabidopsis thaliana protein match is: unknown protein (TAIR:AT3G54520.1); Has 35333 Blast hits to 34131 proteins in 2444 species: Archae - 798; Bacteria - 22429; Metazoa - 974; Fungi - 991; Plants - 531; Viruses - 0; Other Eukaryotes - 9610 (source: NCBI BLink).	Up	5.52142	54.0455	29.7835	1.97047	0.595843	3.30703	0.000942912	0.0271211
AT3G25250	Arabidopsis protein kinase	Up	45.5155	231.065	138.29	1.97131	0.453719	4.34478	1.39417e-05	0.000851832
AT3G13080	encodes an ATP-dependent MRP-like ABC transporter able to transport glutathione-conjugates as well as chlorophyll catabolites. The expression of this gene is upregulated by herbicide safeners such as benoxacor and fenclorim.	Up	809.504	3677.16	2243.33	1.9719	0.338102	5.83227	5.46775e-09	8.96438e-07
AT1G70260	nodulin MtN21-like transporter family protein	Up	9.34008	70.976	40.158	1.97483	0.586214	3.36879	0.000754982	0.0228868
AT1G71520	encodes a member of the DREB subfamily A-5 of ERF/AP2 transcription factor family. The protein contains one AP2 domain. There are 16 members in this subfamily including RAP2.1, RAP2.9 and RAP2.10.	Up	1.35084	31.2447	16.2978	1.9775	0.610738	3.23789	0.00120418	0.0322327
AT5G05270	Chalcone-flavanone isomerase family protein; FUNCTIONS IN: intramolecular lyase activity, chalcone isomerase activity; INVOLVED IN: response to karrikin; LOCATED IN: cellular_component unknown; EXPRESSED IN: 20 plant structures; EXPRESSED DURING: 13 growth stages; CONTAINS InterPro DOMAIN/s: Chalcone isomerase, subgroup (InterPro:IPR003466), Chalcone isomerase, 3-layer sandwich (InterPro:IPR01608…	Up	414.005	1786.29	1100.15	1.9784	0.34578	5.72155	1.05556e-08	1.62243e-06
AT1G52030	Similar to myrosinase binding proteins which may be involved in metabolizing glucosinolates and forming defense compounds to protect against herbivory. Also similar to lectins and other agglutinating factors. Expressed only in flowers.	Up	12.8046	95.9877	54.3962	1.97918	0.565275	3.50127	0.000463051	0.0155994
AT2G14560	Encodes LURP1, a member of the LURP cluster (late upregulated in response to Hyaloperonospora parasitica) which exhibits a pronounced upregulation after recognition of the pathogenic oomycte H. parasitica. LURP1 is required for full basal defense to H. parasitica and resistance to this pathogen mediated by the R-proteins RPP4 and RPP5.	Up	3.28969	51.5112	27.4004	1.98296	0.608703	3.25769	0.00112324	0.0305653
AT3G23110	receptor like protein 37 (RLP37); FUNCTIONS IN: kinase activity; INVOLVED IN: signal transduction, defense response; LOCATED IN: endomembrane system; CONTAINS InterPro DOMAIN/s: Leucine-rich repeat-containing N-terminal domain, type 2 (InterPro:IPR013210), Leucine-rich repeat (InterPro:IPR001611); BEST Arabidopsis thaliana protein match is: receptor like protein 38 (TAIR:AT3G23120.1); Has 116481 …	Up	19.8495	117.761	68.8052	1.9833	0.508645	3.89917	9.65217e-05	0.00438561
AT5G22140	FAD/NAD(P)-binding oxidoreductase family protein; FUNCTIONS IN: electron carrier activity, oxidoreductase activity, FAD binding; INVOLVED IN: oxidation reduction; LOCATED IN: plasma membrane; CONTAINS InterPro DOMAIN/s: FAD-dependent pyridine nucleotide-disulphide oxidoreductase (InterPro:IPR013027), Pyridine nucleotide-disulphide oxidoreductase, NAD-binding region (InterPro:IPR001327); BEST Arab…	Up	202.985	1138	670.491	1.98851	0.466149	4.26582	1.9917e-05	0.00115931
AT2G29470	Encodes glutathione transferase belonging to the tau class of GSTs. Naming convention according to Wagner et al. (2002).	Up	1.87982	38.2091	20.0444	1.9887	0.610586	3.25703	0.00112583	0.0305935
AT1G45191	beta-glucosidase related protein, similar to beta-glucosidase GI:3820531 from (Pinus contorta); contains Pfam profile: PF00232 Glycosyl hydrolase family 1	Up	111.604	488.594	300.099	1.98954	0.47071	4.22668	2.3717e-05	0.00134469
AT1G61610	S-locus lectin protein kinase family protein; FUNCTIONS IN: in 6 functions; INVOLVED IN: protein amino acid phosphorylation, recognition of pollen; LOCATED IN: endomembrane system; EXPRESSED IN: 7 plant structures; EXPRESSED DURING: 6 growth stages; CONTAINS InterPro DOMAIN/s: Curculin-like (mannose-binding) lectin (InterPro:IPR001480), Protein kinase, ATP binding site (InterPro:IPR017441), PAN-2…	Up	0.469955	28.2548	14.3624	1.99291	0.608755	3.27375	0.00106129	0.0293952
ATCG00660	encodes a chloroplast ribosomal protein L20, a constituent of the large subunit of the ribosomal complex	Up	135.441	635.176	385.308	2.01122	0.374709	5.36743	7.98683e-08	9.7598e-06
AT4G33040	Thioredoxin superfamily protein; FUNCTIONS IN: electron carrier activity, protein disulfide oxidoreductase activity; INVOLVED IN: cell redox homeostasis; LOCATED IN: cellular_component unknown; EXPRESSED IN: 23 plant structures; EXPRESSED DURING: 13 growth stages; CONTAINS InterPro DOMAIN/s: Glutaredoxin-like, plant II (InterPro:IPR011905), Thioredoxin fold (InterPro:IPR012335), Glutaredoxin (Int…	Up	90.7515	393.533	242.142	2.01269	0.450277	4.4699	7.82548e-06	0.000521893
AT1G22160	Protein of unknown function (DUF581); CONTAINS InterPro DOMAIN/s: Protein of unknown function DUF581 (InterPro:IPR007650); BEST Arabidopsis thaliana protein match is: Protein of unknown function (DUF581) (TAIR:AT1G78020.1); Has 511 Blast hits to 511 proteins in 19 species: Archae - 0; Bacteria - 0; Metazoa - 0; Fungi - 0; Plants - 511; Viruses - 0; Other Eukaryotes - 0 (source: NCBI BLink).	Up	141.316	649.003	395.16	2.01338	0.375325	5.36436	8.12357e-08	9.86563e-06
AT4G21840	methionine sulfoxide reductase B8 (MSRB8); FUNCTIONS IN: peptide-methionine-(S)-S-oxide reductase activity; INVOLVED IN: oxidation reduction; LOCATED IN: cytosol; EXPRESSED IN: root; CONTAINS InterPro DOMAIN/s: Methionine sulphoxide reductase B (InterPro:IPR002579), Mss4-like (InterPro:IPR011057); BEST Arabidopsis thaliana protein match is: methionine sulfoxide reductase B7 (TAIR:AT4G21830.2); Ha…	Up	3.28969	50.7131	27.0014	2.02213	0.608094	3.32536	0.000883032	0.0257756
ATCG00180	RNA polymerase beta' subunit-1	Up	396.452	1962.01	1179.23	2.02279	0.360061	5.61791	1.93286e-08	2.81682e-06
AT1G65890	acyl activating enzyme 12 (AAE12); FUNCTIONS IN: catalytic activity; INVOLVED IN: metabolic process; EXPRESSED IN: leaf apex, hypocotyl, flower; EXPRESSED DURING: petal differentiation and expansion stage; CONTAINS InterPro DOMAIN/s: AMP-dependent synthetase/ligase (InterPro:IPR000873); BEST Arabidopsis thaliana protein match is: benzoyloxyglucosinolate 1 (TAIR:AT1G65880.1); Has 77298 Blast hits …	Up	6.05039	59.157	32.6037	2.02498	0.595717	3.39923	0.000675753	0.0209685
AT3G08860	Encodes a protein that is predicted to have beta-alanine aminotransferase activity.	Up	42.9318	226.9	134.916	2.02984	0.443263	4.5793	4.66541e-06	0.000337453
AT5G42650	Encodes a member of the cytochrome p450 CYP74 gene family that functions as an allene oxide synthase. This enzyme catalyzes dehydration of the hydroperoxide to an unstable allene oxide in the JA biosynthetic pathway. It shows a dual catalytic activity, the major one being a 13-AOS but also expressing a 9-AOS activity.	Up	1333.13	5438.89	3386.01	2.0339	0.419603	4.8472	1.25215e-06	0.000107576
AT5G38020	encodes a protein whose sequence is similar to SAM:salicylic acid carboxyl methyltransferase (SAMT) (GI:6002712)(Clarkia breweri) and to SAM:benzoic acid carboxyl methyltransferase (BAMT)(GI:9789277)(Antirrhinum majus)	Up	85.1075	417.909	251.508	2.03487	0.451124	4.51067	6.46244e-06	0.000439938
AT1G24020	MLP-like protein 423 (MLP423); INVOLVED IN: response to biotic stimulus, defense response; LOCATED IN: membrane; EXPRESSED IN: 23 plant structures; EXPRESSED DURING: 15 growth stages; CONTAINS InterPro DOMAIN/s: Bet v I allergen (InterPro:IPR000916); BEST Arabidopsis thaliana protein match is: MLP-like protein 28 (TAIR:AT1G70830.3); Has 1440 Blast hits to 1404 proteins in 125 species: Archae - 0;…	Up	523.37	2269.59	1396.48	2.03665	0.458577	4.44123	8.94468e-06	0.000584643
AT1G62570	belongs to the flavin-monooxygenase (FMO) family, encodes a glucosinolate S-oxygenase that catalyzes the conversion of methylthioalkyl glucosinolates to methylsulfinylalkyl glucosinolates	Up	482.14	2389.01	1435.57	2.04197	0.350402	5.82751	5.62597e-09	9.14755e-07
ATCG00170	RNA polymerase beta' subunit-2	Up	794.528	3814.19	2304.36	2.04711	0.333606	6.13631	8.44582e-10	1.69554e-07
AT5G52310	cold regulated gene, the 5' region of cor78 has cis-acting regulatory elements that can impart cold-regulated gene expression	Up	1273.53	5605.64	3439.58	2.05886	0.3566	5.77357	7.7608e-09	1.24135e-06
AT1G02520	Encodes an ATP-binding cassette (ABC) transporter. Expressed in the vascular tissue of primary stem.	Up	131.672	716.905	424.288	2.06909	0.421323	4.91092	9.06504e-07	8.20789e-05
AT2G29380	highly ABA-induced PP2C gene 3 (HAI3); FUNCTIONS IN: protein serine/threonine phosphatase activity, catalytic activity; INVOLVED IN: protein amino acid dephosphorylation; LOCATED IN: protein serine/threonine phosphatase complex; CONTAINS InterPro DOMAIN/s: Protein phosphatase 2C, manganese/magnesium aspartate binding site (InterPro:IPR000222), Protein phosphatase 2C-related (InterPro:IPR001932), …	Up	5.81207	68.94	37.376	2.06946	0.595986	3.47233	0.000515966	0.0169468
AT3G28580	P-loop containing nucleoside triphosphate hydrolases superfamily protein; FUNCTIONS IN: nucleoside-triphosphatase activity, ATPase activity, nucleotide binding, ATP binding; INVOLVED IN: response to abscisic acid stimulus; LOCATED IN: endoplasmic reticulum; EXPRESSED IN: 10 plant structures; EXPRESSED DURING: LP.04 four leaves visible, 4 anthesis, petal differentiation and expansion stage; CONTAI…	Up	31.8935	174.508	103.201	2.07268	0.484189	4.28073	1.86282e-05	0.00110723
AT5G48400	member of Putative ligand-gated ion channel subunit family	Up	15.5041	115.129	65.3166	2.08146	0.529928	3.92782	8.57207e-05	0.00392558
AT2G23910	NAD(P)-binding Rossmann-fold superfamily protein; FUNCTIONS IN: coenzyme binding, binding, cinnamoyl-CoA reductase activity, catalytic activity; INVOLVED IN: lignin biosynthetic process, response to karrikin; LOCATED IN: cellular_component unknown; EXPRESSED IN: 19 plant structures; EXPRESSED DURING: 13 growth stages; CONTAINS InterPro DOMAIN/s: NAD-dependent epimerase/dehydratase (InterPro:IPR00…	Up	31.889	189.994	110.942	2.09125	0.470703	4.44283	8.87843e-06	0.000582247
ATCG00040	Encodes a maturase located in the trnK intron in the chloroplast genome.	Up	807.446	3847.8	2327.62	2.09571	0.344458	6.08409	1.17152e-09	2.1951e-07
AT5G36970	NDR1/HIN1-like protein, expression induced during incompatible response to a pathogen, expression is at least partly dependent on the salicylic acid signaling pathway	Up	0	28.8388	14.4194	2.10677	0.606958	3.47103	0.000518469	0.0169816
AT2G43570	chitinase, putative (CHI); FUNCTIONS IN: chitin binding, chitinase activity; INVOLVED IN: carbohydrate metabolic process, cell wall macromolecule catabolic process; LOCATED IN: apoplast, plant-type cell wall; EXPRESSED IN: 15 plant structures; EXPRESSED DURING: 10 growth stages; CONTAINS InterPro DOMAIN/s: Chitin-binding, type 1, conserved site (InterPro:IPR018371), Glycoside hydrolase, family 19…	Up	103.901	520.457	312.179	2.10888	0.424927	4.96293	6.94381e-07	6.69669e-05
AT4G09020	Encodes an isoamylase-like protein. Mutant studies show that the gene is strongly involved in starch breakdown. A GUS-protein fusion product was shown to localize to the surface of chloroplastic structures reminiscent of starch granules. In the mutants, the chloroplastic &#945;-amylase AMY3 is upregulated.	Up	481.475	2589.85	1535.66	2.11056	0.402319	5.24598	1.55458e-07	1.71825e-05
AT5G22460	alpha/beta-Hydrolases superfamily protein; FUNCTIONS IN: catalytic activity; INVOLVED IN: biological_process unknown; LOCATED IN: cell wall, vacuole, plant-type cell wall; EXPRESSED IN: 19 plant structures; EXPRESSED DURING: 12 growth stages; CONTAINS InterPro DOMAIN/s: Alpha/beta hydrolase fold-1 (InterPro:IPR000073); BEST Arabidopsis thaliana protein match is: alpha/beta-Hydrolases superfamily …	Up	47.1002	284.414	165.757	2.11064	0.437342	4.82607	1.39256e-06	0.000118092
AT2G29350	senescence-associated gene SAG13 encoding a short-chain alcohol dehydrogenase	Up	15.9195	143.197	79.5584	2.11632	0.580954	3.64284	0.000269647	0.0101824
AT5G39120	RmlC-like cupins superfamily protein; FUNCTIONS IN: manganese ion binding, nutrient reservoir activity; INVOLVED IN: biological_process unknown; LOCATED IN: endomembrane system, apoplast; CONTAINS InterPro DOMAIN/s: Cupin, RmlC-type (InterPro:IPR011051), Cupin 1 (InterPro:IPR006045), RmlC-like jelly roll fold (InterPro:IPR014710), Germin (InterPro:IPR001929), Germin, manganese binding site (Inter…	Up	2.81973	46.867	24.8434	2.11765	0.607376	3.48655	0.000489292	0.0161972
ATCG01050	Represents a plastid-encoded subunit of a NAD(P)H dehydrogenase complex. Its mRNA is edited at four positions. Translation data is not available for this gene.	Up	775.49	3942.31	2358.9	2.11857	0.348402	6.08083	1.19565e-09	2.21918e-07
AT3G28210	Encodes a putative zinc finger protein (PMZ).	Up	58.7856	420.505	239.645	2.12518	0.466274	4.55779	5.16949e-06	0.000363231
AT1G32900	UDP-Glycosyltransferase superfamily protein; FUNCTIONS IN: protein binding, transferase activity, transferring glycosyl groups; INVOLVED IN: biosynthetic process, glucan biosynthetic process; LOCATED IN: chloroplast; EXPRESSED IN: 21 plant structures; EXPRESSED DURING: 13 growth stages; CONTAINS InterPro DOMAIN/s: Glycogen/starch synthases, ADP-glucose type (InterPro:IPR011835), Starch synthase, …	Up	850.74	4261.32	2556.03	2.12706	0.387354	5.49127	3.99054e-08	5.23399e-06
AT3G51810	Encodes a ABA-inducible protein that accumulates during seed maturation, in parallel with its corresponding mRNA but with a 3 d delay. During germination, AtEm1 protein undergoes two successive cleavages before being degraded. Both proteins are more stable than the corresponding mRNA. The gene can be activated by the basic leucine zipper transcription factor ABI5. Expressed predominantly in prova…	Up	10.4504	117.271	63.8606	2.1274	0.578178	3.67949	0.000233697	0.00903008
AT5G13210	Uncharacterised conserved protein UCP015417, vWA; CONTAINS InterPro DOMAIN/s: Uncharacterised conserved protein UCP015417, vWA (InterPro:IPR011205), von Willebrand factor, type A (InterPro:IPR002035); BEST Arabidopsis thaliana protein match is: Uncharacterised conserved protein UCP015417, vWA (TAIR:AT3G24780.1); Has 1807 Blast hits to 1807 proteins in 277 species: Archae - 0; Bacteria - 0; Metazo…	Up	30.4791	182.999	106.739	2.12832	0.46545	4.57261	4.81696e-06	0.000342126
AT2G26560	Encodes a lipid acyl hydrolase with wide substrate specificity that accumulates upon infection by fungal and bacterial pathogens. Protein is localized in the cytoplasm in healthy leaves, and in membranes in infected cells. Plays a role in cell death and differentially affects the accumulation of oxylipins. Contributes to resistance to virus.	Up	54.4992	302.165	178.332	2.12949	0.42051	5.06407	4.10404e-07	4.162e-05
AT1G56250	Encodes an F-box protein that can functionally replace VirF, regulating levels of the VirE2 and VIP1 proteins via a VBF-containing SCF complex. It is thought to be involved in DNA integration and T-DNA degradation.	Up	1.70275	38.9488	20.3258	2.12964	0.608796	3.49811	0.000468567	0.0157046
AT2G18690	unknown protein; FUNCTIONS IN: molecular_function unknown; INVOLVED IN: biological_process unknown; LOCATED IN: membrane; EXPRESSED IN: 17 plant structures; EXPRESSED DURING: 9 growth stages; CONTAINS InterPro DOMAIN/s: Protein of unknown function DUF975 (InterPro:IPR010380); BEST Arabidopsis thaliana protein match is: unknown protein (TAIR:AT2G18680.1); Has 213 Blast hits to 211 proteins in 20 s…	Up	223.264	1140.03	681.646	2.13139	0.356238	5.98305	2.19001e-09	3.91693e-07
AT5G66400	Belongs to the dehydrin protein family, which contains highly conserved stretches of 7-17 residues that are repetitively scattered in their sequences, the K-, S-, Y- and lysine rich segments. ABA- and drought-induced glycine-rice dehydrin protein. The ABA-induced expression of RAB18 was reduced following ACC application, indicating that ethylene inhibits the ABA signaling pathway. RAB18 is also e…	Up	1513.97	8588.29	5051.13	2.14004	0.3948	5.42056	5.94136e-08	7.49297e-06
AT2G45760	encodes a protein that is similar to BONZAI1-binding protein BAP1.	Up	7.93022	78.9953	43.4628	2.14227	0.588471	3.64039	0.000272221	0.0102599
AT1G16850	unknown protein; FUNCTIONS IN: molecular_function unknown; INVOLVED IN: response to salt stress; LOCATED IN: endomembrane system; EXPRESSED IN: leaf apex, leaf whorl, male gametophyte, flower, leaf; EXPRESSED DURING: LP.06 six leaves visible, LP.04 four leaves visible, LP.10 ten leaves visible, petal differentiation and expansion stage, LP.08 eight leaves visible; BEST Arabidopsis thaliana protei…	Up	46.1035	287.603	166.853	2.14586	0.435748	4.92455	8.45546e-07	7.84266e-05
AT5G52750	Heavy metal transport/detoxification superfamily protein ; FUNCTIONS IN: metal ion binding; INVOLVED IN: metal ion transport; LOCATED IN: cellular_component unknown; EXPRESSED IN: 20 plant structures; EXPRESSED DURING: 12 growth stages; CONTAINS InterPro DOMAIN/s: Heavy metal transport/detoxification protein (InterPro:IPR006121); BEST Arabidopsis thaliana protein match is: Copper transport protei…	Up	10.8658	85.4733	48.1695	2.14947	0.547272	3.9276	8.57985e-05	0.00392558
AT1G67360	Rubber elongation factor protein (REF); INVOLVED IN: biological_process unknown; LOCATED IN: vacuole; EXPRESSED IN: 24 plant structures; EXPRESSED DURING: 15 growth stages; CONTAINS InterPro DOMAIN/s: Rubber elongation factor (InterPro:IPR008802); BEST Arabidopsis thaliana protein match is: Rubber elongation factor protein (REF) (TAIR:AT2G47780.1); Has 125 Blast hits to 125 proteins in 21 species…	Up	379.809	1896.02	1137.91	2.1542	0.347098	6.20632	5.42403e-10	1.16244e-07
AT1G28480	Encodes GRX480, a member of the glutaredoxin family that regulates protein redox state. GRX480 interacts with TGA factors and suppresses JA-responsive PDF1.2 transcription. GRX480 transcription is SA-inducible and requires NPR1. Maybe involved in SA/JA cross-talk.	Up	26.9623	184.225	105.594	2.15538	0.545531	3.95098	7.78332e-05	0.00360304
AT1G11925	Encodes a Stigma-specific Stig1 family protein	Up	0	29.7498	14.8749	2.15863	0.607828	3.55139	0.000383208	0.0133716
AT3G13784	cell wall invertase 5 (CWINV5); FUNCTIONS IN: hydrolase activity, hydrolyzing O-glycosyl compounds; INVOLVED IN: sucrose catabolic process, using beta-fructofuranosidase, carbohydrate metabolic process; LOCATED IN: endomembrane system; EXPRESSED IN: 15 plant structures; EXPRESSED DURING: LP.04 four leaves visible, 4 anthesis, LP.10 ten leaves visible, petal differentiation and expansion stage; CO…	Up	3.28969	55.1277	29.2087	2.16301	0.605668	3.57128	0.000355239	0.0126383
AT5G54490	Encodes a PINOID (PID)-binding protein containing putative EF-hand calcium-binding motifs. The interaction is dependent on the presence of calcium. mRNA expression is up-regulated by auxin. Not a phosphorylation target of PID, likely acts upstream of PID to regulate the activity of this protein in response to changes in calcium levels.	Up	10.2187	85.1772	47.698	2.16505	0.549365	3.941	8.11433e-05	0.00374745
AT1G55525	Unknown gene	Up	0.93991	37.0102	18.9751	2.16574	0.61066	3.54655	0.000390311	0.0134956
AT4G17680	SBP (S-ribonuclease binding protein) family protein; FUNCTIONS IN: zinc ion binding; INVOLVED IN: biological_process unknown; LOCATED IN: cellular_component unknown; CONTAINS InterPro DOMAIN/s: Zinc finger, RING-type (InterPro:IPR001841), S-ribonuclease binding protein, SBP1, pollen (InterPro:IPR017066); BEST Arabidopsis thaliana protein match is: SBP (S-ribonuclease binding protein) family prote…	Up	33.1263	194.503	113.814	2.16756	0.470759	4.60439	4.13674e-06	0.000304817
AT1G14250	GDA1/CD39 nucleoside phosphatase family protein; FUNCTIONS IN: hydrolase activity; INVOLVED IN: biological_process unknown; LOCATED IN: vacuole; EXPRESSED IN: male gametophyte, cultured cell, pollen tube; EXPRESSED DURING: L mature pollen stage, M germinated pollen stage; CONTAINS InterPro DOMAIN/s: Nucleoside phosphatase GDA1/CD39 (InterPro:IPR000407); BEST Arabidopsis thaliana protein match is:…	Up	60.1498	328.657	194.403	2.16881	0.496016	4.37247	1.22849e-05	0.000769726
AT2G34810	FAD-binding Berberine family protein; FUNCTIONS IN: electron carrier activity, oxidoreductase activity, FAD binding, catalytic activity; INVOLVED IN: response to jasmonic acid stimulus, response to wounding; LOCATED IN: endomembrane system; EXPRESSED IN: 22 plant structures; EXPRESSED DURING: 13 growth stages; CONTAINS InterPro DOMAIN/s: FAD-binding, type 2 (InterPro:IPR016166), Berberine/berberi…	Up	204.465	968.224	586.344	2.17225	0.379248	5.72779	1.01749e-08	1.57623e-06
AT1G26420	FAD-binding Berberine family protein; FUNCTIONS IN: electron carrier activity, oxidoreductase activity, FAD binding, catalytic activity; LOCATED IN: endomembrane system; EXPRESSED IN: stem, stamen; EXPRESSED DURING: 4 anthesis; CONTAINS InterPro DOMAIN/s: FAD-binding, type 2 (InterPro:IPR016166), Berberine/berberine-like (InterPro:IPR012951), FAD linked oxidase, N-terminal (InterPro:IPR006094); B…	Up	20.5578	142.555	81.5564	2.17308	0.525272	4.13705	3.51797e-05	0.00187568
AT1G03495	HXXXD-type acyl-transferase family protein; FUNCTIONS IN: transferase activity, transferring acyl groups other than amino-acyl groups, transferase activity; INVOLVED IN: biological_process unknown; CONTAINS InterPro DOMAIN/s: Transferase (InterPro:IPR003480); BEST Arabidopsis thaliana protein match is: HXXXD-type acyl-transferase family protein (TAIR:AT1G03940.1); Has 1920 Blast hits to 1905 prot…	Up	225.877	1224.35	725.112	2.18513	0.3521	6.20598	5.43582e-10	1.16244e-07
ATCG00360	Encodes a protein required for photosystem I assembly and stability. In Chlamydomonas reinhardtii, this protein seems to act as a PSI specific chaperone facilitating the assembly of the complex by interacting with PsaA and PsaD. A loss of function mutation in tobacco leads to a loss of photosystem I.	Up	35.6464	218.315	126.981	2.18556	0.449077	4.86677	1.13436e-06	9.91886e-05
AT3G14210	A semidominant QTL which has an epistatic effect on the Epithiospecifier gene. Represses nitrile formation and favors isothiocyanate production during glucosinolate hydrolysis. The functional allele deters the insect herbivory T. ni.	Up	1178.18	5243.83	3211.01	2.19319	0.39271	5.58476	2.34028e-08	3.28876e-06
AT5G13930	Encodes chalcone synthase (CHS), a key enzyme involved in the biosynthesis of flavonoids. Required for the accumulation of purple anthocyanins in leaves and stems. Also involved in the regulation of auxin transport and the modulation of root gravitropism.	Up	3315.08	16730	10022.6	2.19543	0.323728	6.78172	1.18754e-11	3.65057e-09
ATCG00640	encodes a chloroplast ribosomal protein L33, a constituent of the large subunit of the ribosomal complex	Up	49.9834	282.565	166.274	2.19647	0.433164	5.07077	3.96213e-07	4.05994e-05
AT2G25625	unknown protein; FUNCTIONS IN: molecular_function unknown; INVOLVED IN: biological_process unknown; LOCATED IN: chloroplast; EXPRESSED IN: 10 plant structures; EXPRESSED DURING: LP.06 six leaves visible, LP.04 four leaves visible, 4 anthesis, petal differentiation and expansion stage; Has 24 Blast hits to 24 proteins in 9 species: Archae - 0; Bacteria - 0; Metazoa - 0; Fungi - 0; Plants - 24; Vir…	Up	91.8139	433.556	262.685	2.19701	0.474001	4.63503	3.56879e-06	0.000269013
AT4G37030	unknown protein; FUNCTIONS IN: molecular_function unknown; INVOLVED IN: biological_process unknown; LOCATED IN: endomembrane system; BEST Arabidopsis thaliana protein match is: unknown protein (TAIR:AT4G12680.1); Has 101 Blast hits to 99 proteins in 12 species: Archae - 0; Bacteria - 0; Metazoa - 0; Fungi - 0; Plants - 101; Viruses - 0; Other Eukaryotes - 0 (source: NCBI BLink).	Up	29.1238	203.743	116.434	2.19758	0.46718	4.70393	2.55204e-06	0.000197672
AT5G18470	Curculin-like (mannose-binding) lectin family protein; FUNCTIONS IN: sugar binding; INVOLVED IN: response to karrikin; LOCATED IN: plant-type cell wall; EXPRESSED IN: 22 plant structures; EXPRESSED DURING: 12 growth stages; CONTAINS InterPro DOMAIN/s: Curculin-like (mannose-binding) lectin (InterPro:IPR001480); BEST Arabidopsis thaliana protein match is: lectin protein kinase family protein (TAIR…	Up	78.8144	445.628	262.221	2.2094	0.394916	5.59461	2.21113e-08	3.12962e-06
AT2G41090	Calcium-binding EF-hand family protein; FUNCTIONS IN: calcium ion binding; LOCATED IN: cellular_component unknown; EXPRESSED IN: 21 plant structures; EXPRESSED DURING: 14 growth stages; CONTAINS InterPro DOMAIN/s: EF-Hand 1, calcium-binding site (InterPro:IPR018247), EF-HAND 2 (InterPro:IPR018249), EF-hand-like domain (InterPro:IPR011992), Calcium-binding EF-hand (InterPro:IPR002048), EF-hand (In…	Up	237.294	1230.58	733.938	2.21023	0.421176	5.24776	1.53959e-07	1.7113e-05
AT5G59820	Encodes a zinc finger protein involved in high light and cold acclimation. Overexpression of this putative transcription factor increases the expression level of 9 cold-responsive genes and represses the expression level of 15 cold-responsive genes, including CBF genes. Also, lines overexpressing this gene exhibits a small but reproducible increase in freeze tolerance. Because of the repression o…	Up	66.5298	408.904	237.717	2.24341	0.405307	5.53509	3.11069e-08	4.22066e-06
AT3G46080	C2H2-type zinc finger family protein; FUNCTIONS IN: sequence-specific DNA binding transcription factor activity, zinc ion binding, nucleic acid binding; INVOLVED IN: response to chitin, regulation of transcription; LOCATED IN: intracellular; CONTAINS InterPro DOMAIN/s: Zinc finger, C2H2-like (InterPro:IPR015880), Zinc finger, C2H2-type (InterPro:IPR007087); BEST Arabidopsis thaliana protein match…	Up	12.8592	109.305	61.0822	2.2496	0.526175	4.27539	1.90802e-05	0.0011239
AT5G44990	Glutathione S-transferase family protein; CONTAINS InterPro DOMAIN/s: Glutathione S-transferase, predicted (InterPro:IPR016639), Glutathione S-transferase, C-terminal-like (InterPro:IPR010987), Glutathione S-transferase/chloride channel, C-terminal (InterPro:IPR017933), Thioredoxin-like fold (InterPro:IPR012336); BEST Arabidopsis thaliana protein match is: Glutathione S-transferase family protein…	Up	1.35084	38.1234	19.7371	2.25208	0.608824	3.69906	0.000216395	0.00851472
AT1G22150	sulfate transporter Sultr1;3	Up	8.87013	101.228	55.0489	2.25272	0.584537	3.85385	0.000116273	0.00504981
AT2G40130	Double Clp-N motif-containing P-loop nucleoside triphosphate hydrolases superfamily protein; FUNCTIONS IN: ATP binding; INVOLVED IN: biological_process unknown; EXPRESSED IN: 8 plant structures; EXPRESSED DURING: F mature embryo stage, petal differentiation and expansion stage, E expanded cotyledon stage, D bilateral stage; CONTAINS InterPro DOMAIN/s: ATPase, AAA-2 (InterPro:IPR013093); BEST Arab…	Up	24.4922	171.137	97.8146	2.25902	0.500271	4.51559	6.31421e-06	0.000431339
AT3G49580	RESPONSE TO LOW SULFUR 1 (LSU1); BEST Arabidopsis thaliana protein match is: response to low sulfur 3 (TAIR:AT3G49570.1); Has 73 Blast hits to 73 proteins in 16 species: Archae - 0; Bacteria - 0; Metazoa - 0; Fungi - 0; Plants - 70; Viruses - 0; Other Eukaryotes - 3 (source: NCBI BLink).	Up	25.3687	222.686	124.027	2.26353	0.493436	4.58727	4.49073e-06	0.000326017
AT3G22840	Encodes an early light-inducible protein.	Up	346.093	2311.92	1329	2.27104	0.37061	6.12786	8.9071e-10	1.77008e-07
AT1G35230	Encodes arabinogalactan-protein (AGP5).	Up	8.75208	81.6699	45.211	2.27772	0.560307	4.06513	4.80054e-05	0.0024085
AT1G19020	unknown protein; BEST Arabidopsis thaliana protein match is: unknown protein (TAIR:AT3G48180.1); Has 88 Blast hits to 88 proteins in 15 species: Archae - 0; Bacteria - 0; Metazoa - 0; Fungi - 0; Plants - 88; Viruses - 0; Other Eukaryotes - 0 (source: NCBI BLink).	Up	118.765	644.319	381.542	2.28283	0.41672	5.47809	4.29952e-08	5.56505e-06
AT4G01985	unknown protein; FUNCTIONS IN: molecular_function unknown; INVOLVED IN: biological_process unknown; LOCATED IN: endomembrane system; Has 35333 Blast hits to 34131 proteins in 2444 species: Archae - 798; Bacteria - 22429; Metazoa - 974; Fungi - 991; Plants - 531; Viruses - 0; Other Eukaryotes - 9610 (source: NCBI BLink).	Up	1.40987	47.0966	24.2532	2.28483	0.609374	3.74947	0.00017721	0.00721829
AT1G23200	Plant invertase/pectin methylesterase inhibitor superfamily; FUNCTIONS IN: enzyme inhibitor activity, pectinesterase activity; INVOLVED IN: cell wall modification; LOCATED IN: endomembrane system, cell wall, plant-type cell wall; EXPRESSED IN: 8 plant structures; EXPRESSED DURING: 4 anthesis, petal differentiation and expansion stage; CONTAINS InterPro DOMAIN/s: Pectinesterase, active site (Inter…	Up	15.2134	115.535	65.374	2.28524	0.529579	4.3152	1.59462e-05	0.000959403
AT5G41750	Disease resistance protein (TIR-NBS-LRR class) family; FUNCTIONS IN: transmembrane receptor activity, nucleoside-triphosphatase activity, nucleotide binding, ATP binding; INVOLVED IN: signal transduction, defense response, apoptosis, innate immune response; LOCATED IN: intrinsic to membrane; CONTAINS InterPro DOMAIN/s: ATPase, AAA+ type, core (InterPro:IPR003593), NB-ARC (InterPro:IPR002182), Tol…	Up	42.0443	277.709	159.877	2.29186	0.432734	5.29623	1.18217e-07	1.37621e-05
ATCG00150	Encodes a subunit of ATPase complex CF0, which is a proton channel that supplies the proton motive force to drive ATP synthesis by CF1 portion of the complex.	Up	876.703	4908.1	2892.4	2.29429	0.327917	6.99655	2.62348e-12	9.55823e-10
AT3G25610	ATPase E1-E2 type family protein / haloacid dehalogenase-like hydrolase family protein; FUNCTIONS IN: ATPase activity, coupled to transmembrane movement of ions, phosphorylative mechanism; INVOLVED IN: phospholipid transport, ATP biosynthetic process; LOCATED IN: plasma membrane; EXPRESSED IN: 12 plant structures; EXPRESSED DURING: 6 growth stages; CONTAINS InterPro DOMAIN/s: ATPase, P-type, phos…	Up	137.178	861.386	499.282	2.29804	0.379631	6.05336	1.41858e-09	2.58419e-07
ATCG00500	Encodes the carboxytransferase beta subunit of the Acetyl-CoA carboxylase (ACCase) complex in plastids. This complex catalyzes the carboxylation of acetyl-CoA to produce malonyl-CoA, the first committed step in fatty acid synthesis.	Up	349.872	2027.17	1188.52	2.30355	0.347322	6.63232	3.30458e-11	9.02978e-09
AT1G66700	A member of the Arabidopsis SABATH methyltransferase gene family. Encodes PXMT1, a methyltransferase that methylates 1,7-paraxanthine.	Up	17.7403	155.655	86.6976	2.30785	0.564099	4.09122	4.29108e-05	0.00219345
AT4G12580	unknown protein; Has 24 Blast hits to 18 proteins in 5 species: Archae - 0; Bacteria - 2; Metazoa - 0; Fungi - 0; Plants - 7; Viruses - 0; Other Eukaryotes - 15 (source: NCBI BLink).	Up	5.98914	71.9453	38.9672	2.30918	0.574494	4.01951	5.83191e-05	0.00281909
AT1G35710	Protein kinase family protein with leucine-rich repeat domain; FUNCTIONS IN: protein serine/threonine kinase activity, protein tyrosine kinase activity, protein kinase activity, ATP binding; INVOLVED IN: transmembrane receptor protein tyrosine kinase signaling pathway, protein amino acid phosphorylation; LOCATED IN: endomembrane system; EXPRESSED IN: 22 plant structures; EXPRESSED DURING: 13 grow…	Up	45.3885	292.635	169.012	2.3135	0.427728	5.40882	6.34417e-08	7.89969e-06
AT4G14400	encodes a novel protein with putative ankyrin and transmembrane regions. It is a member of one of the largest uncharacterized gene families in higher plants. The gene is involved in resistance to Pseudomonas syringae.	Up	29.3689	215.613	122.491	2.31417	0.511321	4.52586	6.01507e-06	0.000412336
AT4G22710	member of CYP706A	Up	23.9633	170.818	97.3907	2.32102	0.478348	4.85217	1.2212e-06	0.000105376
AT3G14440	Encodes 9-<i>cis</i>-epoxycarotenoid dioxygenase, a key enzyme in the biosynthesis of abscisic acid. Regulated in response to drought and salinity. Expressed in roots, flowers and seeds. Localized to the chloroplast stroma and thylakoid membrane.	Up	130.269	784.633	457.451	2.32198	0.367673	6.31534	2.69569e-10	6.29279e-08
AT5G57220	member of CYP81F, involved in glucosinolate metabolism. Mutants had impaired resistance to fungi.	Up	52.0971	322.783	187.44	2.32505	0.425734	5.46128	4.7271e-08	6.00006e-06
AT1G62540	belongs to the flavin-monooxygenase (FMO) family, encodes a glucosinolate S-oxygenase that catalyzes the conversion of methylthioalkyl glucosinolates to methylsulfinylalkyl glucosinolates	Up	125.06	648.454	386.757	2.3281	0.462481	5.03395	4.80486e-07	4.79852e-05
AT5G04380	S-adenosyl-L-methionine-dependent methyltransferases superfamily protein; FUNCTIONS IN: methyltransferase activity; INVOLVED IN: response to cadmium ion; LOCATED IN: cellular_component unknown; EXPRESSED IN: sperm cell, cultured cell; CONTAINS InterPro DOMAIN/s: SAM dependent carboxyl methyltransferase (InterPro:IPR005299); BEST Arabidopsis thaliana protein match is: S-adenosyl-L-methionine-depen…	Up	16.3872	132.679	74.5332	2.3293	0.506522	4.59862	4.25304e-06	0.000312218
AT1G69260	ABI five binding protein (AFP1); CONTAINS InterPro DOMAIN/s: Protein of unknown function DUF1675 (InterPro:IPR012463); BEST Arabidopsis thaliana protein match is: ABI five binding protein 2 (TAIR:AT1G13740.1); Has 267 Blast hits to 267 proteins in 42 species: Archae - 0; Bacteria - 6; Metazoa - 29; Fungi - 9; Plants - 184; Viruses - 0; Other Eukaryotes - 39 (source: NCBI BLink).	Up	93.1536	592.747	342.95	2.33516	0.383584	6.08775	1.14509e-09	2.1662e-07
AT4G09600	One of GASA gene family which is related to a GA-stimulated transcript (GAST) from tomato.	Up	5.63723	83.4491	44.5432	2.33867	0.575456	4.06402	4.82337e-05	0.0024085
AT1G60190	Encodes PUB19, a plant U-box armadillo repeat protein. Involved in salt inhibition of germination together with PUB18.	Up	83.8725	652.434	368.153	2.33872	0.406093	5.75908	8.4572e-09	1.3311e-06
AT3G63380	ATPase E1-E2 type family protein / haloacid dehalogenase-like hydrolase family protein; FUNCTIONS IN: calcium-transporting ATPase activity, calmodulin binding; INVOLVED IN: calcium ion transport, cation transport, metabolic process, ATP biosynthetic process; LOCATED IN: membrane; EXPRESSED IN: 11 plant structures; EXPRESSED DURING: LP.06 six leaves visible, LP.04 four leaves visible, 4 anthesis, …	Up	78.1105	492.833	285.472	2.33948	0.407989	5.73417	9.79932e-09	1.53009e-06
AT2G24850	Encodes a tyrosine aminotransferase that is responsive to treatment with jasmonic acid.	Up	1.70275	51.1377	26.4202	2.34366	0.60525	3.87223	0.000107846	0.00478952
AT4G17030	Encodes EXLB1 (expansin-like B1), a member of the expansin family.	Up	42.816	308.242	175.529	2.34818	0.467203	5.02603	5.00725e-07	4.97539e-05
ATMG00090	ribosomal protein S3	Up	97.3698	609.898	353.634	2.3539	0.37881	6.21392	5.16783e-10	1.12969e-07
ATCG01010	Chloroplast encoded NADH dehydrogenase unit.	Up	340.298	2113.75	1227.02	2.36801	0.345657	6.85076	7.34581e-12	2.40869e-09
ATCG01070	NADH dehydrogenase ND4L	Up	131.178	800.389	465.783	2.37145	0.373286	6.3529	2.11293e-10	5.06948e-08
AT5G08030	Encodes a member of the glycerophosphodiester phosphodiesterase (GDPD) family.	Up	16.7413	137.596	77.1685	2.37291	0.544128	4.36093	1.29509e-05	0.000803558
ATCG00530	hypothetical protein	Up	446.955	2707.29	1577.12	2.37462	0.336843	7.04964	1.79378e-12	6.91977e-10
ATCG00680	encodes for CP47, subunit of the photosystem II reaction center.	Up	1861.36	11105.7	6483.55	2.37485	0.323292	7.34584	2.04474e-13	1.08725e-10
AT1G02920	Encodes glutathione transferase belonging to the phi class of GSTs. Naming convention according to Wagner et al. (2002).	Up	937.253	5395.53	3166.39	2.38445	0.347939	6.85308	7.22782e-12	2.40869e-09
AT2G43000	Encodes a NAC transcription factor induced by hydrogen peroxide (H2O2. Involved in senescence. Over expression of the gene strongly delays senescence and enhances tolerance to various abiotic stresses.	Up	24.0835	193.864	108.974	2.38455	0.53407	4.46487	8.01192e-06	0.000530729
AT5G39670	Calcium-binding EF-hand family protein; FUNCTIONS IN: calcium ion binding; INVOLVED IN: biological_process unknown; LOCATED IN: cellular_component unknown; EXPRESSED IN: 21 plant structures; EXPRESSED DURING: 13 growth stages; CONTAINS InterPro DOMAIN/s: EF-Hand 1, calcium-binding site (InterPro:IPR018247), EF-HAND 2 (InterPro:IPR018249), EF-hand-like domain (InterPro:IPR011992), Calcium-binding …	Up	19.3795	155.698	87.5386	2.397	0.486425	4.92779	8.31644e-07	7.75439e-05
AT3G56275	pseudogene of unknown protein	Up	25.1983	190.809	108.003	2.40832	0.472912	5.09254	3.53299e-07	3.65832e-05
ATCG01090	Encodes subunit of the chloroplast NAD(P)H dehydrogenase complex	Up	156.233	958.046	557.14	2.40988	0.364217	6.61661	3.67519e-11	9.90488e-09
AT5G57010	calmodulin-binding family protein; CONTAINS InterPro DOMAIN/s: IQ calmodulin-binding region (InterPro:IPR000048); BEST Arabidopsis thaliana protein match is: calmodulin-binding family protein (TAIR:AT4G33050.3); Has 390 Blast hits to 271 proteins in 57 species: Archae - 0; Bacteria - 20; Metazoa - 0; Fungi - 100; Plants - 264; Viruses - 0; Other Eukaryotes - 6 (source: NCBI BLink).	Up	14.2122	125.165	69.6888	2.41171	0.512039	4.71002	2.47691e-06	0.000193376
AT1G07430	highly ABA-induced PP2C gene 2 (HAI2); FUNCTIONS IN: protein serine/threonine phosphatase activity, catalytic activity; INVOLVED IN: protein amino acid dephosphorylation; LOCATED IN: protein serine/threonine phosphatase complex; EXPRESSED IN: 17 plant structures; EXPRESSED DURING: 9 growth stages; CONTAINS InterPro DOMAIN/s: Protein phosphatase 2C, manganese/magnesium aspartate binding site (Inte…	Up	83.3547	470.793	277.074	2.41887	0.455452	5.31092	1.09073e-07	1.27733e-05
AT2G32680	receptor like protein 23 (RLP23); FUNCTIONS IN: kinase activity; INVOLVED IN: signal transduction, defense response; LOCATED IN: endomembrane system; EXPRESSED IN: 17 plant structures; EXPRESSED DURING: 9 growth stages; CONTAINS InterPro DOMAIN/s: Leucine-rich repeat (InterPro:IPR001611); BEST Arabidopsis thaliana protein match is: receptor like protein 24 (TAIR:AT2G33020.1); Has 122044 Blast hit…	Up	3.52355	57.6192	30.5714	2.42208	0.587548	4.12235	3.75023e-05	0.00197807
ATCG00070	PSII K protein	Up	34.0639	252.332	143.198	2.42877	0.441815	5.49726	3.85732e-08	5.09321e-06
AT2G29460	Encodes glutathione transferase belonging to the tau class of GSTs. Naming convention according to Wagner et al. (2002).	Up	82.2266	576.106	329.166	2.43365	0.436403	5.57662	2.45233e-08	3.39769e-06
AT1G69920	Encodes glutathione transferase belonging to the tau class of GSTs. Naming convention according to Wagner et al. (2002).	Up	15.0931	134.676	74.8846	2.43951	0.503679	4.84339	1.27643e-06	0.000109184
ATCG00720	Encodes the cytochrome b(6) subunit of the cytochrome b6f complex.	Up	410.646	2671.59	1541.12	2.44276	0.351326	6.95298	3.5765e-12	1.23446e-09
AT1G56600	GolS2 is a galactinol synthase that catalyzes the formation of galactinol from UDP-galactose and myo-inositol. GolS2 transcript levels rise in response to methyl viologen, an oxidative damage-inducing agent. Plants over-expressing GolS2 have increased tolerance to salt, chilling, and high-light stress.	Up	91.6368	526.684	309.16	2.44711	0.433753	5.64172	1.68357e-08	2.49042e-06
AT5G40800	unknown protein; BEST Arabidopsis thaliana protein match is: unknown protein (TAIR:AT3G27250.1); Has 1807 Blast hits to 1807 proteins in 277 species: Archae - 0; Bacteria - 0; Metazoa - 736; Fungi - 347; Plants - 385; Viruses - 0; Other Eukaryotes - 339 (source: NCBI BLink).	Up	11.2199	109.524	60.3719	2.45699	0.555329	4.42439	9.67159e-06	0.000617789
AT1G21240	encodes a wall-associated kinase	Up	0.880887	41.5141	21.1975	2.46694	0.608196	4.05617	4.98841e-05	0.00247209
AT3G50930	cytochrome BC1 synthesis (BCS1); FUNCTIONS IN: nucleoside-triphosphatase activity, ATPase activity, nucleotide binding, ATP binding; LOCATED IN: mitochondrion; EXPRESSED IN: 24 plant structures; EXPRESSED DURING: 13 growth stages; CONTAINS InterPro DOMAIN/s: ATPase, AAA-type, core (InterPro:IPR003959), ATPase, AAA+ type, core (InterPro:IPR003593), ATPase, AAA-type, conserved site (InterPro:IPR003…	Up	76.7642	511.223	293.994	2.46824	0.405401	6.08838	1.1406e-09	2.1662e-07
AT2G18480	Major facilitator superfamily protein; FUNCTIONS IN: carbohydrate transmembrane transporter activity, sugar:hydrogen symporter activity; INVOLVED IN: transport, transmembrane transport; LOCATED IN: integral to membrane, membrane; EXPRESSED IN: 12 plant structures; EXPRESSED DURING: 6 growth stages; CONTAINS InterPro DOMAIN/s: Sugar transporter, conserved site (InterPro:IPR005829), Major facilitat…	Up	9.16301	143.002	76.0827	2.47723	0.567448	4.36555	1.26801e-05	0.000791961
AT1G52000	Mannose-binding lectin superfamily protein; FUNCTIONS IN: molecular_function unknown; INVOLVED IN: response to salt stress; LOCATED IN: cellular_component unknown; EXPRESSED IN: 22 plant structures; EXPRESSED DURING: 14 growth stages; CONTAINS InterPro DOMAIN/s: Mannose-binding lectin (InterPro:IPR001229); BEST Arabidopsis thaliana protein match is: myrosinase-binding protein 1 (TAIR:AT1G52040.1)…	Up	340.024	2069.19	1204.61	2.48057	0.394395	6.28955	3.1839e-10	7.2e-08
AT1G05100	member of MEKK subfamily	Up	8.16408	101.349	54.7565	2.48958	0.544681	4.5707	4.86087e-06	0.000344003
AT3G13672	TRAF-like superfamily protein; FUNCTIONS IN: molecular_function unknown; INVOLVED IN: multicellular organismal development, ubiquitin-dependent protein catabolic process; LOCATED IN: nucleus; EXPRESSED IN: 11 plant structures; EXPRESSED DURING: LP.06 six leaves visible, LP.04 four leaves visible, 4 anthesis, petal differentiation and expansion stage; CONTAINS InterPro DOMAIN/s: TRAF-like (InterPr…	Up	16.1533	146.406	81.2795	2.50322	0.506278	4.94437	7.6392e-07	7.22566e-05
ATCG01060	Encodes the PsaC subunit of photosystem I.	Up	66.5844	476.58	271.582	2.50373	0.422073	5.93198	2.99302e-09	5.21104e-07
AT1G52400	encodes a member of glycosyl hydrolase family 1, located in inducible ER bodies which were formed after wounding, required in inducible ER body formation	Up	609.454	4042.96	2326.21	2.50447	0.429207	5.83511	5.37557e-09	8.88732e-07
AT1G03940	HXXXD-type acyl-transferase family protein; FUNCTIONS IN: transferase activity, transferring acyl groups other than amino-acyl groups, transferase activity; INVOLVED IN: biological_process unknown; LOCATED IN: cellular_component unknown; CONTAINS InterPro DOMAIN/s: Transferase (InterPro:IPR003480); BEST Arabidopsis thaliana protein match is: HXXXD-type acyl-transferase family protein (TAIR:AT1G03…	Up	200.987	1326.14	763.562	2.50898	0.351965	7.1285	1.0147e-12	4.33985e-10
AT2G35980	Encodes a protein whose sequence is similar to tobacco hairpin-induced gene (HIN1) and Arabidopsis non-race specific disease resistance gene (NDR1). Expression of this gene is induced by cucumber mosaic virus, spermine and during senescence. The gene product is localized to the chloroplast.	Up	51.5525	436.324	243.938	2.51257	0.465315	5.39972	6.67465e-08	8.25894e-06
ATCG01080	NADH dehydrogenase ND6	Up	297.484	1996.71	1147.1	2.51444	0.34606	7.26592	3.70507e-13	1.6952e-10
AT1G80130	Tetratricopeptide repeat (TPR)-like superfamily protein; FUNCTIONS IN: binding; INVOLVED IN: response to oxidative stress; LOCATED IN: membrane; EXPRESSED IN: 18 plant structures; EXPRESSED DURING: 12 growth stages; CONTAINS InterPro DOMAIN/s: Tetratricopeptide-like helical (InterPro:IPR011990); BEST Arabidopsis thaliana protein match is: Tetratricopeptide repeat (TPR)-like superfamily protein (T…	Up	147.789	894.865	521.327	2.51802	0.427113	5.89544	3.73675e-09	6.44885e-07
AT1G21250	cell wall-associated kinase, may function as a signaling receptor of extracellular matrix component such as oligogalacturonides.	Up	46.9933	420.576	233.785	2.51804	0.528318	4.76615	1.87777e-06	0.000151407
ATCG00490	large subunit of RUBISCO. Protein is tyrosine-phosphorylated and its phosphorylation state is modulated in response to ABA in Arabidopsis thaliana seeds.	Up	5251.26	34551	19901.2	2.51848	0.322206	7.81635	5.43769e-15	3.82076e-12
AT4G01080	Encodes a member of the TBL (TRICHOME BIREFRINGENCE-LIKE) gene family containing a plant-specific DUF231 (domain of unknown function) domain. TBL gene family has 46 members, two of which (TBR/AT5G06700 and TBL3/AT5G01360) have been shown to be involved in the synthesis and deposition of secondary wall cellulose, presumably by influencing the esterification state of pectic polymers. A nomenclature…	Up	218.697	1370.39	794.542	2.5421	0.481322	5.2815	1.28129e-07	1.46559e-05
AT2G47550	Plant invertase/pectin methylesterase inhibitor superfamily; FUNCTIONS IN: enzyme inhibitor activity, pectinesterase activity; INVOLVED IN: cell wall modification; LOCATED IN: endomembrane system, cell wall, plant-type cell wall; EXPRESSED IN: 20 plant structures; EXPRESSED DURING: 9 growth stages; CONTAINS InterPro DOMAIN/s: Pectinesterase, active site (InterPro:IPR018040), Pectin lyase fold/vir…	Up	28.6606	237.594	133.127	2.5482	0.44921	5.67263	1.40619e-08	2.11186e-06
AT4G10250	Columbia endomembrane-localized small heat shock protein	Up	4.87439	72.8717	38.8731	2.55581	0.569875	4.48485	7.29648e-06	0.000491613
AT3G56710	Sig1 binding protein; interacts with Sig1R4. As well as Sig1, SibI is imported into chloroplasts and its expression is light-dependent in mature chloroplasts.	Up	10.3368	112.077	61.2071	2.55844	0.531048	4.81772	1.45206e-06	0.00012083
AT1G01480	a member of the 1-aminocyclopropane-1-carboxylate (ACC) synthase (S-adenosyl-L-methionine methylthioadenosine-lyase, EC 4.4.1.14) gene family, isolated from a flower-specific cDNA library.	Up	9.21981	107.433	58.3265	2.56695	0.532961	4.8164	1.4617e-06	0.00012083
AT1G29395	Integral membrane protein in the inner envelope of chloroplasts. Provide freezing tolerance. Expression is induced by short-term cold-treatment, water deprivation, and abscisic acid treatment.	Up	266.781	1830.16	1048.47	2.57501	0.417481	6.16796	6.91777e-10	1.43263e-07
ATCG00730	A chloroplast gene encoding subunit IV of the cytochrome b6/f complex	Up	499.449	3864.68	2182.06	2.58377	0.343921	7.51269	5.79249e-14	3.516e-11
AT3G22235	BEST Arabidopsis thaliana protein match is: pathogen and circadian controlled 1 (TAIR:AT3G22231.1); Has 122 Blast hits to 122 proteins in 11 species: Archae - 0; Bacteria - 0; Metazoa - 0; Fungi - 0; Plants - 122; Viruses - 0; Other Eukaryotes - 0 (source: NCBI BLink).	Up	8.28212	155.222	81.7521	2.58502	0.570626	4.53014	5.89445e-06	0.00040548
AT5G13320	Encodes an enzyme capable of conjugating amino acids to 4-substituted benzoates. 4-HBA (4-hydroxybenzoic acid) and pABA (4-aminobenzoate) may be targets of the enzyme in Arabidopsis, leading to the production of pABA-Glu, 4HBA-Glu, or other related compounds. This enzyme is involved in disease-resistance signaling. It is required for the accumulation of salicylic acid, activation of defense respo…	Up	13.5062	136.887	75.1966	2.58642	0.504333	5.12841	2.92206e-07	3.07425e-05
AT5G59320	Predicted to encode a PR (pathogenesis-related) protein. Belongs to the lipid transfer protein (PR-14) family with the following members: At2g38540/LTP1, At2g38530/LTP2, At5g59320/LTP3, At5g59310/LTP4, At3g51600/LTP5, At3g08770/LTP6, At2g15050/LTP7, At2g18370/LTP8, At2g15325/LTP9, At5g01870/LTP10, At4g33355/LTP11, At3g51590/LTP12, At5g44265/LTP13, At5g62065/LTP14, At4g08530/LTP15.	Up	600.177	3831.08	2215.63	2.58813	0.393076	6.58429	4.57059e-11	1.18318e-08
AT3G26200	putative cytochrome P450	Up	2.70169	59.8539	31.2778	2.61441	0.589263	4.43675	9.13261e-06	0.000590976
AT1G16030	heat shock protein 70B (Hsp70b); FUNCTIONS IN: ATP binding; INVOLVED IN: protein folding, response to heat; LOCATED IN: cytosol, cell wall, plasma membrane, chloroplast, membrane; EXPRESSED IN: 19 plant structures; EXPRESSED DURING: 10 growth stages; CONTAINS InterPro DOMAIN/s: Heat shock protein 70, conserved site (InterPro:IPR018181), Heat shock protein Hsp70 (InterPro:IPR001023), Heat shock pr…	Up	85.8481	1010.76	548.304	2.61549	0.438314	5.96716	2.41416e-09	4.27893e-07
ATCG01100	NADH dehydrogenase ND1	Up	707.135	5092.38	2899.76	2.62065	0.333563	7.85653	3.94932e-15	2.87774e-12
AT2G23170	encodes an IAA-amido synthase that conjugates Asp and other amino acids to auxin in vitro.	Up	79.8267	614.292	347.059	2.62656	0.470443	5.58316	2.36191e-08	3.29562e-06
AT3G54150	S-adenosyl-L-methionine-dependent methyltransferases superfamily protein; FUNCTIONS IN: methyltransferase activity; INVOLVED IN: metabolic process; LOCATED IN: cellular_component unknown; EXPRESSED IN: 17 plant structures; EXPRESSED DURING: 9 growth stages; CONTAINS InterPro DOMAIN/s: Methyltransferase type 11 (InterPro:IPR013216); BEST Arabidopsis thaliana protein match is: S-adenosyl-L-methioni…	Up	18.9118	184.182	101.547	2.62995	0.491795	5.34764	8.91071e-08	1.06248e-05
AT1G18870	Encodes a protein with isochorismate synthase activity involved in phylloquinone biosynthesis. Mutant studies of this gene's function suggest that its function is redundant with that of ICS1 (AT1G7410).	Up	176.34	1129.89	653.113	2.64692	0.430477	6.14881	7.8066e-10	1.58337e-07
AT1G73010	Encodes PPsPase1, a pyrophosphate-specific phosphatase catalyzing the specific cleavage of pyrophosphate (Km 38.8 uM) with an alkaline catalytic pH optimum. Expression is upregulated in the shoot of cax1/cax3 mutant.	Up	31.6028	256.743	144.173	2.65788	0.482178	5.51224	3.54301e-08	4.74185e-06
AT1G26410	FAD-binding Berberine family protein; FUNCTIONS IN: electron carrier activity, oxidoreductase activity, FAD binding, catalytic activity; LOCATED IN: cellular_component unknown; CONTAINS InterPro DOMAIN/s: FAD-binding, type 2 (InterPro:IPR016166), Berberine/berberine-like (InterPro:IPR012951), FAD linked oxidase, N-terminal (InterPro:IPR006094); BEST Arabidopsis thaliana protein match is: FAD-bind…	Up	2.34978	64.6265	33.4881	2.66021	0.597419	4.45284	8.47428e-06	0.000557602
ATCG00520	Encodes a protein required for photosystem I assembly and stability. In cyanobacteria, loss of function mutation in this gene increases PSII/PSI ratio without any influence on photoautotrophic growth.	Up	370.695	2726.55	1548.62	2.6608	0.338056	7.8709	3.52096e-15	2.66428e-12
ATCG00340	Encodes the D1 subunit of photosystem I and II reaction centers.	Up	3987.64	29892	16939.8	2.66386	0.32351	8.23425	1.80693e-16	1.82107e-13
AT5G24770	Has acid phosphatase activity dependent on the presence of divalent cations (Mg2+, Co2+, Zn2+, Mn2+) and anti-insect activity. Insects fed with the protein show a retarded development. Induced in response to abscisic acid, jasmonic acid, salt, water deficiency and wounding.	Up	282.305	1858.46	1070.38	2.67683	0.423951	6.31402	2.71875e-10	6.29279e-08
ATCG00540	Encodes cytochrome f apoprotein; involved in photosynthetic electron transport chain; encoded by the chloroplast genome and is transcriptionally repressed by a nuclear gene HCF2.	Up	744.675	5621.37	3183.02	2.67684	0.331885	8.06557	7.28937e-16	5.73644e-13
ATCG00350	Encodes psaA protein comprising the reaction center for photosystem I along with psaB protein; hydrophobic protein encoded by the chloroplast genome.	Up	3529.72	26810.9	15170.3	2.67756	0.323726	8.27108	1.32756e-16	1.45102e-13
AT3G28007	Nodulin MtN3 family protein; LOCATED IN: endomembrane system, integral to membrane, membrane; EXPRESSED IN: 15 plant structures; EXPRESSED DURING: 8 growth stages; CONTAINS InterPro DOMAIN/s: MtN3/saliva-related transmembrane protein, conserved region (InterPro:IPR018169), RAG1-activating protein 1 homologue (InterPro:IPR018179), RAG1-activating protein-1-related (InterPro:IPR004316); BEST Arabid…	Up	26.7852	232.907	129.846	2.68863	0.480098	5.60018	2.14133e-08	3.07507e-06
AT1G79680	Encodes a twin-domain, kinase-GC signaling molecule that may function in biotic stress responses that is critically dependent on the second messenger cGMP.	Up	4.99244	81.9696	43.481	2.70416	0.564135	4.79346	1.6393e-06	0.000134381
AT5G45630	CONTAINS InterPro DOMAIN/s: Protein of unknown function DUF584 (InterPro:IPR007608); BEST Arabidopsis thaliana protein match is: AtS40-3 (TAIR:AT4G18980.1); Has 158 Blast hits to 158 proteins in 19 species: Archae - 0; Bacteria - 0; Metazoa - 0; Fungi - 0; Plants - 158; Viruses - 0; Other Eukaryotes - 0 (source: NCBI BLink).	Up	3.4055	131.722	67.5636	2.75422	0.5843	4.71371	2.4325e-06	0.000190665
AT1G02930	Encodes glutathione transferase belonging to the phi class of GSTs. Naming convention according to Wagner et al. (2002).	Up	1026.26	7409.32	4217.79	2.77539	0.382464	7.25659	3.96973e-13	1.77501e-10
AT4G23140	Arabidopsis thaliana receptor-like protein kinase. Naming convention from Chen et al 2003 (PMID 14756307)	Up	4.64053	87.1549	45.8977	2.77654	0.575186	4.82721	1.38458e-06	0.000117923
AT5G02780	Encodes a member of the lambda family of glutathione transferases. It has thiol transferase activity and self S-glutathionylation activity in vitro.	Up	29.8956	473.273	251.584	2.77744	0.515108	5.39196	6.96933e-08	8.56966e-06
AT5G25250	SPFH/Band 7/PHB domain-containing membrane-associated protein family; FUNCTIONS IN: molecular_function unknown; INVOLVED IN: biological_process unknown; LOCATED IN: plasma membrane, vacuole; EXPRESSED IN: cultured cell; CONTAINS InterPro DOMAIN/s: Band 7 protein (InterPro:IPR001107); BEST Arabidopsis thaliana protein match is: SPFH/Band 7/PHB domain-containing membrane-associated protein family (…	Up	20.3194	213.076	116.697	2.78735	0.463359	6.01553	1.79298e-09	3.23625e-07
AT4G37290	unknown protein; FUNCTIONS IN: molecular_function unknown; INVOLVED IN: response to karrikin; LOCATED IN: endomembrane system; EXPRESSED IN: cotyledon, hypocotyl, leaf; EXPRESSED DURING: LP.04 four leaves visible; BEST Arabidopsis thaliana protein match is: unknown protein (TAIR:AT2G23270.1); Has 30201 Blast hits to 17322 proteins in 780 species: Archae - 12; Bacteria - 1396; Metazoa - 17338; Fun…	Up	1.8208	62.8473	32.3341	2.78912	0.594624	4.69056	2.72457e-06	0.000207764
AT3G48510	unknown protein; BEST Arabidopsis thaliana protein match is: unknown protein (TAIR:AT5G63350.1); Has 98 Blast hits to 98 proteins in 11 species: Archae - 0; Bacteria - 0; Metazoa - 0; Fungi - 0; Plants - 98; Viruses - 0; Other Eukaryotes - 0 (source: NCBI BLink).	Up	4.05253	78.8942	41.4734	2.79467	0.568601	4.91499	8.87855e-07	8.16246e-05
AT4G37390	Encodes an IAA-amido synthase that conjugates Asp and other amino acids to auxin in vitro. Lines carrying insertions in this gene are hypersensitive to auxin. May function as a negative component in auxin signaling by regulating auxin activity.	Up	74.528	657.866	366.197	2.81592	0.385113	7.31193	2.63328e-13	1.29518e-10
AT1G13520	Protein of unknown function (DUF1262); CONTAINS InterPro DOMAIN/s: Protein of unknown function DUF1262 (InterPro:IPR010683); BEST Arabidopsis thaliana protein match is: Protein of unknown function (DUF1262) (TAIR:AT1G13480.1); Has 107 Blast hits to 100 proteins in 12 species: Archae - 0; Bacteria - 6; Metazoa - 0; Fungi - 0; Plants - 101; Viruses - 0; Other Eukaryotes - 0 (source: NCBI BLink).	Up	23.9633	262.04	143.002	2.81696	0.478397	5.88833	3.90118e-09	6.67408e-07
ATCG00120	Encodes the ATPase alpha subunit, which is a subunit of ATP synthase and part of the CF1 portion which catalyzes the conversion of ADP to ATP using the proton motive force. This complex is located in the thylakoid membrane of the chloroplast.	Up	2613.87	22496.4	12555.2	2.84212	0.327137	8.68788	3.69264e-18	4.84326e-15
AT4G02360	Protein of unknown function, DUF538; FUNCTIONS IN: molecular_function unknown; INVOLVED IN: biological_process unknown; LOCATED IN: endomembrane system; EXPRESSED IN: 9 plant structures; EXPRESSED DURING: LP.04 four leaves visible, 4 anthesis, C globular stage, petal differentiation and expansion stage, E expanded cotyledon stage; CONTAINS InterPro DOMAIN/s: Protein of unknown function DUF538 (In…	Up	31.4257	338.819	185.122	2.84744	0.438107	6.49942	8.06294e-11	1.97328e-08
AT5G50360	unknown protein; BEST Arabidopsis thaliana protein match is: unknown protein (TAIR:AT3G48510.1); Has 1807 Blast hits to 1807 proteins in 277 species: Archae - 0; Bacteria - 0; Metazoa - 736; Fungi - 347; Plants - 385; Viruses - 0; Other Eukaryotes - 339 (source: NCBI BLink).	Up	9.39465	174.489	91.942	2.86568	0.537578	5.33073	9.7821e-08	1.15241e-05
AT4G33905	Peroxisomal membrane 22 kDa (Mpv17/PMP22) family protein; INVOLVED IN: biological_process unknown; LOCATED IN: integral to membrane, peroxisomal membrane; EXPRESSED IN: 21 plant structures; EXPRESSED DURING: 10 growth stages; CONTAINS InterPro DOMAIN/s: Mpv17/PMP22 (InterPro:IPR007248); BEST Arabidopsis thaliana protein match is: Peroxisomal membrane 22 kDa (Mpv17/PMP22) family protein (TAIR:AT2G…	Up	7.63287	157.501	82.5667	2.87777	0.550013	5.23219	1.67511e-07	1.8309e-05
AT4G39210	Encodes the large subunit of ADP-Glucose Pyrophosphorylase which catalyzes the first, rate limiting step in starch biosynthesis. The large subunit plays a regulatory role whereas the small subunit (ApS) is the catalytic isoform. Four isoforms (ApL1-4) have been identified. ApL3 is the major large subunit isoform present in inflorescences, fruits and roots.	Up	342.97	2891.96	1617.46	2.87828	0.421361	6.83091	8.4377e-12	2.67747e-09
AT5G37990	S-adenosyl-L-methionine-dependent methyltransferases superfamily protein; FUNCTIONS IN: S-adenosylmethionine-dependent methyltransferase activity, methyltransferase activity; INVOLVED IN: biological_process unknown; LOCATED IN: endomembrane system; EXPRESSED IN: hypocotyl, root; CONTAINS InterPro DOMAIN/s: SAM dependent carboxyl methyltransferase (InterPro:IPR005299); BEST Arabidopsis thaliana pr…	Up	117.993	1092.44	605.219	2.89017	0.395635	7.30515	2.76952e-13	1.32897e-10
ATCG00130	ATPase F subunit.	Up	674.402	5901.94	3288.17	2.89887	0.329834	8.7889	1.51034e-18	2.47621e-15
AT5G52300	encodes a protein that is induced in expression in response to water deprivation such as cold, high-salt, and dessication. The response appears to be via abscisic acid. The promoter region contains two ABA-responsive elements (ABREs) that are required for the dehydration-responsive expression of rd29B as cis-acting elements. Protein is a member of a gene family with other members found plants, an…	Up	325.191	4043.99	2184.59	2.90883	0.430443	6.75776	1.40143e-11	4.24181e-09
AT5G19880	Peroxidase superfamily protein; FUNCTIONS IN: peroxidase activity, heme binding; INVOLVED IN: response to ethylene stimulus, oxidation reduction, response to oxidative stress, response to virus, N-terminal protein myristoylation; LOCATED IN: endomembrane system; EXPRESSED IN: 6 plant structures; EXPRESSED DURING: 4 anthesis, C globular stage; CONTAINS InterPro DOMAIN/s: Haem peroxidase (InterPro:…	Up	0.93991	57.0353	28.9876	2.92638	0.600803	4.87077	1.11164e-06	9.80739e-05
AT4G08570	Heavy metal transport/detoxification superfamily protein ; FUNCTIONS IN: metal ion binding; INVOLVED IN: metal ion transport; LOCATED IN: cellular_component unknown; CONTAINS InterPro DOMAIN/s: Heavy metal transport/detoxification protein (InterPro:IPR006121), Heavy-metal-associated, conserved site (InterPro:IPR017969); BEST Arabidopsis thaliana protein match is: Heavy metal transport/detoxificat…	Up	62.7947	566.839	314.817	2.93092	0.466934	6.27694	3.45301e-10	7.71983e-08
AT5G54060	Encodes a anthocyanin 3-O-glucoside: 2"-O-xylosyl-transferase involved in anthocyanin modification that converts cyanidin 3-O-glucoside to cyanidin 3-O-xylosyl(1->2)glucoside. Its preferred sugar donor is UDP-xylose.	Up	100.041	1763.41	931.727	2.93785	0.573024	5.12692	2.94516e-07	3.08208e-05
AT3G02480	Late embryogenesis abundant protein (LEA) family protein; BEST Arabidopsis thaliana protein match is: Late embryogenesis abundant protein (LEA) family protein (TAIR:AT5G38760.1); Has 213 Blast hits to 189 proteins in 38 species: Archae - 0; Bacteria - 0; Metazoa - 9; Fungi - 12; Plants - 190; Viruses - 0; Other Eukaryotes - 2 (source: NCBI BLink).	Up	288.673	3651.48	1970.08	2.97526	0.418729	7.10544	1.19936e-12	5.02046e-10
AT2G18660	Encodes PNP-A (Plant Natriuretic Peptide A). PNPs are a class of systemically mobile molecules distantly related to expansins; their biological role has remained elusive. PNP-A contains a signal peptide domain and is secreted into the extracellular space. Co-expression analyses using microarray data suggest that PNP-A may function as a component of plant defence response and SAR in particular, an…	Up	1.8208	70.5943	36.2075	2.98903	0.588704	5.0773	3.82839e-07	3.94344e-05
AT2G21590	Encodes the large subunit of ADP-glucose pyrophosphorylase, the enzyme which catalyzes the first and limiting step in starch biosynthesis. The large subunit plays a regulatory role whereas the small subunit (ApS) is the catalytic isoform. Four isoforms of the large subunit (ApL1-4) have been described.	Up	110.894	1137.02	623.958	3.00937	0.432591	6.95661	3.48559e-12	1.22456e-09
AT1G07900	LOB domain-containing protein 1 (LBD1); CONTAINS InterPro DOMAIN/s: Lateral organ boundaries, LOB (InterPro:IPR004883); BEST Arabidopsis thaliana protein match is: LOB domain-containing protein 11 (TAIR:AT2G28500.1); Has 1035 Blast hits to 1030 proteins in 25 species: Archae - 0; Bacteria - 0; Metazoa - 0; Fungi - 0; Plants - 1035; Viruses - 0; Other Eukaryotes - 0 (source: NCBI BLink).	Up	5.58044	109.68	57.6301	3.01318	0.551585	5.46276	4.6879e-08	5.98895e-06
AT5G28510	beta glucosidase 24 (BGLU24); FUNCTIONS IN: cation binding, hydrolase activity, hydrolyzing O-glycosyl compounds, catalytic activity; INVOLVED IN: carbohydrate metabolic process; LOCATED IN: endomembrane system; CONTAINS InterPro DOMAIN/s: Glycoside hydrolase, family 1 (InterPro:IPR001360), Glycoside hydrolase, family 1, active site (InterPro:IPR018120), Glycoside hydrolase, catalytic core (Inter…	Up	4.69732	103.034	53.8657	3.03589	0.553688	5.48303	4.18094e-08	5.4474e-06
AT1G52560	HSP20-like chaperones superfamily protein; FUNCTIONS IN: molecular_function unknown; INVOLVED IN: response to high light intensity, response to hydrogen peroxide, response to heat; LOCATED IN: mitochondrion; EXPRESSED IN: 6 plant structures; EXPRESSED DURING: 4 anthesis, petal differentiation and expansion stage; CONTAINS InterPro DOMAIN/s: Heat shock protein Hsp20 (InterPro:IPR002068), HSP20-lik…	Up	6.22523	148.842	77.5334	3.04293	0.543721	5.59649	2.18738e-08	3.11845e-06
AT1G67105	other RNA	Up	36.1732	456.388	246.281	3.0432	0.430025	7.0768	1.47526e-12	6.0467e-10
ATCG00140	ATPase III subunit	Up	137.094	1333.57	735.33	3.07371	0.373415	8.23134	1.85124e-16	1.82107e-13
AT5G15960	cold and ABA inducible protein kin1, possibly functions as an anti-freeze protein. Transcript level of this gene is induced by cold, ABA, dehydration and osmoticum (mannitol). However, protein activity of GUS fused to the promoter of this gene is inhibited by cold treatment, suggesting an inhibition of the protein by increased transcript level.	Up	46.5077	600.545	323.526	3.08407	0.410644	7.51034	5.89754e-14	3.516e-11
AT2G45570	member of CYP76C	Up	11.1609	172.181	91.6709	3.10469	0.510898	6.07694	1.22497e-09	2.25234e-07
AT4G37370	member of CYP81D	Up	103.493	1321.46	712.478	3.13256	0.449668	6.96639	3.25173e-12	1.16317e-09
AT1G52690	Late embryogenesis abundant protein (LEA) family protein; BEST Arabidopsis thaliana protein match is: Late embryogenesis abundant protein (LEA) family protein (TAIR:AT3G15670.1); Has 2929 Blast hits to 1441 proteins in 420 species: Archae - 10; Bacteria - 766; Metazoa - 298; Fungi - 136; Plants - 1347; Viruses - 16; Other Eukaryotes - 356 (source: NCBI BLink).	Up	287.58	5871.23	3079.41	3.15819	0.448567	7.04062	1.91389e-12	7.10449e-10
AT5G03210	Encodes a small polypeptide contributing to resistance to potyvirus.	Up	91.8094	953.33	522.57	3.15885	0.385342	8.19753	2.45371e-16	2.26682e-13
AT2G39030	Encodes a protein that acts as an ornithine N-delta-acetyltransferase, leading to the formation of N-delta-actetylornithine. This compound is likely used in plant defense and levels of it are increased in Arabidopsis plants in response to MeJA and ABA.	Up	0.93991	67.3594	34.1497	3.17331	0.595151	5.33194	9.71699e-08	1.15164e-05
AT5G17220	Encodes glutathione transferase belonging to the phi class of GSTs. Naming convention according to Wagner et al. (2002). Mutants display no pigments on leaves and stems. Likely to function as a carrier to transport anthocyanin from the cytosol to tonoplasts.	Up	134.46	1521.07	827.762	3.17994	0.474743	6.69824	2.1095e-11	6.01484e-09
AT5G59220	highly ABA-induced PP2C gene 1 (HAI1); FUNCTIONS IN: protein serine/threonine phosphatase activity, catalytic activity; INVOLVED IN: response to water deprivation, response to abscisic acid stimulus; LOCATED IN: chloroplast; EXPRESSED IN: 18 plant structures; EXPRESSED DURING: 11 growth stages; CONTAINS InterPro DOMAIN/s: Protein phosphatase 2C-related (InterPro:IPR001932), Protein phosphatase 2C…	Up	68.2482	811.631	439.939	3.18147	0.375071	8.4823	2.20785e-17	2.71482e-14
AT1G55230	Family of unknown function (DUF716) ; INVOLVED IN: biological_process unknown; LOCATED IN: endomembrane system; CONTAINS InterPro DOMAIN/s: Protein of unknown function DUF716 (InterPro:IPR006904); BEST Arabidopsis thaliana protein match is: Family of unknown function (DUF716) (TAIR:AT1G55240.1); Has 423 Blast hits to 422 proteins in 52 species: Archae - 0; Bacteria - 0; Metazoa - 178; Fungi - 0; …	Up	4.52248	118.489	61.5057	3.19333	0.552332	5.78154	7.40186e-09	1.19364e-06
AT5G06760	Encodes LEA4-5, a member of the Late Embryogenesis Abundant (LEA) proteins which typically accumulate in response to low water availability conditions imposed during development or by the environment. Most of the diverse set of LEA proteins can be grouped according to properties such as high hydrophilicity and high content of glycine or other small amino acids in what has been termed hydrophilins…	Up	92.0165	1594.28	843.146	3.19438	0.443269	7.20641	5.74458e-13	2.51153e-10
AT5G35935	transposable element gene; copia-like retrotransposon family, has a 2.0e-232 P-value blast match to GB:CAA72989 open reading frame 1 (Ty1_Copia-element) (Brassica oleracea)	Up	8.45696	154.246	81.3513	3.20685	0.508096	6.3115	2.76343e-10	6.32182e-08
AT5G06730	Peroxidase superfamily protein; FUNCTIONS IN: peroxidase activity, heme binding; INVOLVED IN: response to oxidative stress, oxidation reduction; LOCATED IN: plasma membrane; EXPRESSED IN: root, cultured cell; CONTAINS InterPro DOMAIN/s: Haem peroxidase (InterPro:IPR010255), Plant peroxidase (InterPro:IPR000823), Peroxidases heam-ligand binding site (InterPro:IPR019793), Haem peroxidase, plant/fun…	Up	13.3926	235.164	124.278	3.21722	0.520258	6.18389	6.25409e-10	1.30897e-07
AT1G68600	Aluminium activated malate transporter family protein; INVOLVED IN: response to aluminum ion; LOCATED IN: cellular_component unknown; EXPRESSED IN: 21 plant structures; EXPRESSED DURING: 12 growth stages; CONTAINS InterPro DOMAIN/s: Malate transporter, aliminium toerance (InterPro:IPR020966); BEST Arabidopsis thaliana protein match is: Aluminium activated malate transporter family protein (TAIR:A…	Up	92.2114	1110.67	601.44	3.24299	0.396897	8.17086	3.06198e-16	2.61919e-13
AT2G44460	beta glucosidase 28 (BGLU28); FUNCTIONS IN: cation binding, hydrolase activity, hydrolyzing O-glycosyl compounds, catalytic activity; INVOLVED IN: response to karrikin; LOCATED IN: membrane; EXPRESSED IN: 10 plant structures; EXPRESSED DURING: 7 growth stages; CONTAINS InterPro DOMAIN/s: Glycoside hydrolase, family 1 (InterPro:IPR001360), Glycoside hydrolase, family 1, active site (InterPro:IPR01…	Up	28.949	628.502	328.726	3.26024	0.46103	7.07163	1.5312e-12	6.14794e-10
AT5G10760	Eukaryotic aspartyl protease family protein; FUNCTIONS IN: aspartic-type endopeptidase activity; INVOLVED IN: proteolysis; LOCATED IN: apoplast; EXPRESSED IN: 18 plant structures; EXPRESSED DURING: 12 growth stages; CONTAINS InterPro DOMAIN/s: Peptidase aspartic (InterPro:IPR021109), Peptidase aspartic, catalytic (InterPro:IPR009007), Peptidase A1 (InterPro:IPR001461); BEST Arabidopsis thaliana p…	Up	13.5084	232.489	122.999	3.27601	0.48602	6.74049	1.57848e-11	4.63508e-09
AT2G02010	glutamate decarboxylase 4 (GAD4); FUNCTIONS IN: calmodulin binding; INVOLVED IN: carboxylic acid metabolic process, glutamate metabolic process, glutamate decarboxylation to succinate; LOCATED IN: cytosol, nucleus; CONTAINS InterPro DOMAIN/s: Pyridoxal phosphate-dependent transferase, major domain (InterPro:IPR015424), Pyridoxal phosphate-dependent decarboxylase (InterPro:IPR002129), Glutamate de…	Up	16.7981	284.25	150.524	3.4144	0.463848	7.36104	1.82482e-13	9.97264e-11
AT2G41190	Transmembrane amino acid transporter family protein; FUNCTIONS IN: amino acid transmembrane transporter activity; INVOLVED IN: amino acid transport; LOCATED IN: plasma membrane, membrane; EXPRESSED IN: 24 plant structures; EXPRESSED DURING: 13 growth stages; CONTAINS InterPro DOMAIN/s: Amino acid transporter, transmembrane (InterPro:IPR013057); BEST Arabidopsis thaliana protein match is: Transmem…	Up	153.832	1947.4	1050.62	3.43355	0.357168	9.61326	7.02843e-22	1.97539e-18
AT2G30770	putative cytochrome P450	Up	10.809	304.446	157.628	3.48336	0.551501	6.31614	2.68179e-10	6.29279e-08
AT5G05340	Peroxidase superfamily protein; FUNCTIONS IN: protein binding, peroxidase activity; INVOLVED IN: response to oxidative stress, oxidation reduction; LOCATED IN: apoplast, cell wall; EXPRESSED IN: 9 plant structures; EXPRESSED DURING: LP.04 four leaves visible, 4 anthesis, C globular stage, petal differentiation and expansion stage; CONTAINS InterPro DOMAIN/s: Haem peroxidase (InterPro:IPR010255), …	Up	8.57501	188.149	98.3622	3.48541	0.494887	7.04283	1.88375e-12	7.10449e-10
AT5G42380	calmodulin like 37 (CML37); FUNCTIONS IN: calcium ion binding; INVOLVED IN: response to ozone; LOCATED IN: chloroplast; EXPRESSED IN: 12 plant structures; EXPRESSED DURING: 8 growth stages; CONTAINS InterPro DOMAIN/s: EF-Hand 1, calcium-binding site (InterPro:IPR018247), EF-HAND 2 (InterPro:IPR018249), EF-hand-like domain (InterPro:IPR011992), Calcium-binding EF-hand (InterPro:IPR002048), EF-hand…	Up	4.75635	134.894	69.825	3.48563	0.528856	6.59088	4.37235e-11	1.14695e-08
AT1G26380	FAD-binding Berberine family protein; FUNCTIONS IN: electron carrier activity, oxidoreductase activity, FAD binding, catalytic activity; LOCATED IN: endomembrane system; EXPRESSED IN: 9 plant structures; EXPRESSED DURING: LP.06 six leaves visible, LP.04 four leaves visible, 4 anthesis, LP.08 eight leaves visible; CONTAINS InterPro DOMAIN/s: FAD-binding, type 2 (InterPro:IPR016166), Berberine/berb…	Up	31.8389	791.931	411.885	3.52544	0.54133	6.51254	7.38913e-11	1.84017e-08
AT3G60140	Encodes a protein similar to beta-glucosidase and is a member of glycoside hydrolase family 1. Expression is induced after 24 hours of dark treatment, in senescing leaves and treatment with exogenous photosynthesis inhibitor. Induction of gene expression was suppressed in excised leaves supplied with sugar. The authors suggest that the gene's expression pattern is responding to the level of sugar…	Up	57.3056	915.419	486.362	3.53575	0.375627	9.41293	4.82491e-21	1.18657e-17
AT4G09820	TT8 is a regulation factor that acts in a concerted action with TT1, PAP1 and TTG1 on the regulation of flavonoid pathways, namely proanthocyanidin and anthocyanin biosynthesis. Affects dihydroflavonol 4-reductase gene expression. It is thought that a ternary complex composed of TT2, TT8 and TTG1 is necessary for correct expression of BAN in seed endothelium. Also important for important for marg…	Up	8.40017	206.905	107.653	3.55718	0.526682	6.75394	1.4388e-11	4.28892e-09
AT5G59310	Encodes a member of the lipid transfer protein family. Proteins of this family are generally small (~9 kD), basic, expressed abundantly and contain eight Cys residues. The proteins can bind fatty acids and acylCoA esters and can transfer several different phospholipids. They are localized to the cell wall. The mRNA is present in flowers and siliques, and is strongly up-regulated by abscisic acid.…	Up	109.777	1588.22	848.997	3.55943	0.357778	9.94869	2.55521e-23	1.25678e-19
AT2G04070	MATE efflux family protein; FUNCTIONS IN: antiporter activity, drug transmembrane transporter activity, transporter activity; INVOLVED IN: transport, drug transmembrane transport, transmembrane transport; LOCATED IN: membrane; EXPRESSED IN: 10 plant structures; EXPRESSED DURING: 7 growth stages; CONTAINS InterPro DOMAIN/s: MATE family transporter related protein (InterPro:IPR015521), Multi antimi…	Up	1.8208	113.377	57.5991	3.57291	0.570109	6.26706	3.67923e-10	8.13316e-08
AT1G24070	encodes a gene similar to cellulose synthase	Up	15.1544	320.766	167.96	3.63354	0.48176	7.54223	4.62014e-14	2.93215e-11
AT5G15500	Ankyrin repeat family protein; CONTAINS InterPro DOMAIN/s: Ankyrin repeat-containing domain (InterPro:IPR020683), Ankyrin repeat (InterPro:IPR002110); BEST Arabidopsis thaliana protein match is: Ankyrin repeat family protein (TAIR:AT4G10720.1); Has 18283 Blast hits to 10029 proteins in 436 species: Archae - 21; Bacteria - 1142; Metazoa - 9586; Fungi - 1012; Plants - 1920; Viruses - 51; Other Euka…	Up	18.0309	391.462	204.746	3.75102	0.431518	8.69262	3.54185e-18	4.84326e-15
AT4G14090	The At4g14090 encodes a anthocyanidin 5-O-glucosyltransferase specifically glucosylating the 5-position of the flavonoid A-ring.	Up	123.467	2072.02	1097.74	3.75371	0.409351	9.16992	4.73391e-20	1.03483e-16
AT1G61800	glucose6-Phosphate/phosphate transporter 2. Expression is upregulated in the shoot of cax1/cax3 mutant.	Up	165.109	2724.56	1444.84	3.76938	0.387914	9.71706	2.5504e-22	1.00353e-18
AT3G60120	beta glucosidase 27 (BGLU27); FUNCTIONS IN: cation binding, hydrolase activity, hydrolyzing O-glycosyl compounds, catalytic activity; INVOLVED IN: carbohydrate metabolic process; LOCATED IN: cellular_component unknown; EXPRESSED IN: stem, hypocotyl, sepal, stamen; EXPRESSED DURING: 4 anthesis; CONTAINS InterPro DOMAIN/s: Glycoside hydrolase, family 1 (InterPro:IPR001360), Glycoside hydrolase, fam…	Up	3.70062	148.301	76.001	3.78022	0.536036	7.05219	1.7613e-12	6.91977e-10
AT5G07990	Required for flavonoid 3' hydroxylase activity. Enzyme abundance relative to CHS determines Quercetin/Kaempferol metabolite ratio.	Up	70.4142	70.4142	795.576	4.01006	0.35603	11.2633	1.99209e-29	1.95962e-25
AT5G40990	Component of plant resistance. Contains lipase signature motif and GDSL domain. Directly interferes with the fungal infection process by acting on fungal cell walls through its action as a antimicrobial compound. Critical component for both local and systemic resistance responses in the incompatible interaction with Alternaria brassicicola in the ethylene-dependent pathway.	Up	2.81973	172.328	87.5741	4.05073	0.549031	7.37796	1.60729e-13	9.30051e-11
AT3G55500	expansin-like protein. Naming convention from the Expansin Working Group (Kende et al, 2004. Plant Mol Bio). Involved in the formation of nematode-induced syncytia in roots of Arabidopsis thaliana.	Up	6.28426	255.361	130.823	4.07679	0.487483	8.36294	6.11744e-17	7.07967e-14
AT5G13170	Encodes a member of the SWEET sucrose efflux transporter family proteins.	Up	120.286	2688.1	1404.19	4.1015	0.342925	11.9603	5.73228e-33	1.12777e-28
AT3G26830	Mutations in pad3 are defective in biosynthesis of the indole derived phytoalexin camalexin. Encodes a cytochrome P450 enzyme that catalyzes the conversion of dihydrocamalexic acid to camalexin.	Up	52.1015	1295.86	673.979	4.16697	0.431465	9.65772	4.55911e-22	1.49493e-18
AT3G57260	beta 1,3-glucanase	Up	0.469955	114.156	57.3131	4.17783	0.572328	7.29971	2.88379e-13	1.35085e-10
AT2G15780	Cupredoxin superfamily protein; FUNCTIONS IN: electron carrier activity, copper ion binding; LOCATED IN: endomembrane system; CONTAINS InterPro DOMAIN/s: Plastocyanin-like (InterPro:IPR003245), Cupredoxin (InterPro:IPR008972); BEST Arabidopsis thaliana protein match is: Cupredoxin superfamily protein (TAIR:AT2G15770.1); Has 41667 Blast hits to 12483 proteins in 1023 species: Archae - 27; Bacteria…	Up	2.34978	176.973	89.6612	4.20997	0.546973	7.69686	1.39451e-14	9.46056e-12
AT1G52040	Encodes myrosinase-binding protein expressed in flowers.	Up	7.28319	323.059	165.171	4.37894	0.47997	9.12337	7.28226e-20	1.43271e-16
AT5G52390	PAR1 protein; FUNCTIONS IN: molecular_function unknown; INVOLVED IN: biological_process unknown; LOCATED IN: endomembrane system; EXPRESSED IN: 13 plant structures; EXPRESSED DURING: 8 growth stages; CONTAINS InterPro DOMAIN/s: PAR1 (InterPro:IPR009489); BEST Arabidopsis thaliana protein match is: PAR1 protein (TAIR:AT3G54040.1); Has 1807 Blast hits to 1807 proteins in 277 species: Archae - 0; Ba…	Up	0.93991	161.821	81.3806	4.52886	0.55273	8.19362	2.53482e-16	2.26682e-13
AT1G66390	production of anthocyanin pigment 2 protein (PAP2)	Up	2.29075	220.613	111.452	4.56893	0.521409	8.76266	1.90695e-18	2.88594e-15
AT1G15520	ABC transporter family involved in ABA transport and resistance to lead. Localizes to plasma membrane. Upregulated by lead. Expressed in leaves, flowers, stomata and roots.	Up	17.2068	2209.41	1113.31	5.20206	0.465873	11.1663	5.96457e-29	3.91156e-25
