# Supplementary material for: POWERDRESS-mediated histone deacetylation is essential for thermomorphogenesis in Arabidopsis thaliana
Source: PLoS Genet. 2018 Mar 16;14(3):e1007280. doi: 10.1371/journal.pgen.1007280 (PMC5874081; doi:10.1371/journal.pgen.1007280)
Supplement: S4 Table — The GO terms with “response” are given in bold. (XLSX) [file pgen.1007280.s022.xlsx]

## Sheet: Table S4.txt
Table S4: Gene Ontology (GO) terms that are significantly enriched fo rDEGs pwr-2 compared to Col-0 at 27 ºC. The terms with response in them are highlighted in bold.
Parameters	AgriGO, TAIR10, Fisher, Yekutieli correction with complete GO as on 8 March 2017
GO_acc	term_type	Term	queryitem	querytotal	bgitem	bgtotal	pvalue	FDR
GO:0042221	P	response to chemical stimulus	321	858	3978	28397	1.6e-62	8.7e-59
GO:0050896	P	response to stimulus	408	858	6292	28397	3.1e-58	8.6e-55
GO:0006950	P	response to stress	292	858	4089	28397	2e-45	3.7e-42
GO:0010033	P	response to organic substance	231	858	2754	28397	4.7e-45	6.5e-42
GO:0009719	P	response to endogenous stimulus	151	858	1615	28397	3.2e-33	3.6e-30
GO:0009743	P	response to carbohydrate stimulus	96	858	812	28397	7.7e-28	7.1e-25
GO:0051707	P	response to other organism	130	858	1421	28397	1.2e-27	9.5e-25
GO:0006354	P	RNA elongation	42	858	133	28397	2.1e-26	1.5e-23
GO:0009628	P	response to abiotic stimulus	184	858	2635	28397	7.8e-26	4.8e-23
GO:0015979	P	photosynthesis	67	858	435	28397	2.7e-25	1.5e-22
GO:0009607	P	response to biotic stimulus	138	858	1687	28397	5.4e-25	2.7e-22
GO:0009414	P	response to water deprivation	64	858	416	28397	3.5e-24	1.5e-21
GO:0019748	P	secondary metabolic process	114	858	1247	28397	3.4e-24	1.5e-21
GO:0009415	P	response to water	64	858	424	28397	8.7e-24	3.4e-21
GO:0051716	P	cellular response to stimulus	166	858	2355	28397	1.4e-23	5.2e-21
GO:0006952	P	defense response	133	858	1653	28397	1.8e-23	6.3e-21
GO:0009605	P	response to external stimulus	102	858	1087	28397	1.9e-22	6.2e-20
GO:0070887	P	cellular response to chemical stimulus	119	858	1417	28397	2.2e-22	6.6e-20
GO:0009753	P	response to jasmonic acid stimulus	65	858	471	28397	2.9e-22	8.5e-20
GO:0009725	P	response to hormone stimulus	116	858	1375	28397	5.6e-22	1.6e-19
GO:0051704	P	multi-organism process	137	858	1820	28397	1e-21	2.7e-19
GO:0044283	P	small molecule biosynthetic process	139	858	1865	28397	1.2e-21	2.9e-19
GO:0023052	P	signaling	162	858	2376	28397	1.3e-21	3.2e-19
GO:0009620	P	response to fungus	65	858	499	28397	4.6e-21	1e-18
GO:0071495	P	cellular response to endogenous stimulus	83	858	815	28397	2.2e-20	5e-18
GO:0006091	P	generation of precursor metabolites and energy	77	858	730	28397	9.1e-20	1.9e-17
GO:0006725	P	cellular aromatic compound metabolic process	93	858	1022	28397	1.1e-19	2.2e-17
GO:0010200	P	response to chitin	57	858	421	28397	2.6e-19	5.2e-17
GO:0006575	P	cellular amino acid derivative metabolic process	75	858	714	28397	3.5e-19	6.6e-17
GO:0009751	P	response to salicylic acid stimulus	60	858	470	28397	3.8e-19	7e-17
GO:0050832	P	defense response to fungus	51	858	342	28397	5.6e-19	9.9e-17
GO:0009737	P	response to abscisic acid stimulus	69	858	621	28397	6.8e-19	1.2e-16
GO:0007242	P	intracellular signaling cascade	103	858	1252	28397	7.8e-19	1.3e-16
GO:0071310	P	cellular response to organic substance	102	858	1234	28397	8.7e-19	1.4e-16
GO:0045087	P	innate immune response	86	858	930	28397	1.2e-18	1.8e-16
GO:0002376	P	immune system process	88	858	984	28397	3.1e-18	4.6e-16
GO:0006955	P	immune response	88	858	984	28397	3.1e-18	4.6e-16
GO:0009987	P	cellular process	563	858	14419	28397	3.6e-18	5.2e-16
GO:0008152	P	metabolic process	537	858	13633	28397	2e-17	2.8e-15
GO:0042742	P	defense response to bacterium	52	858	394	28397	2.7e-17	3.7e-15
GO:0009617	P	response to bacterium	63	858	577	28397	5.2e-17	7e-15
GO:0009814	P	defense response, incompatible interaction	60	858	536	28397	1e-16	1.4e-14
GO:0071446	P	cellular response to salicylic acid stimulus	48	858	351	28397	1.3e-16	1.7e-14
GO:0019438	P	aromatic compound biosynthetic process	68	858	680	28397	1.7e-16	2.1e-14
GO:0033554	P	cellular response to stress	108	858	1473	28397	2.1e-16	2.6e-14
GO:0009863	P	salicylic acid mediated signaling pathway	47	858	349	28397	4.7e-16	5.7e-14
GO:0042398	P	cellular amino acid derivative biosynthetic process	58	858	534	28397	1.2e-15	1.4e-13
GO:0009266	P	response to temperature stimulus	81	858	962	28397	1.7e-15	2e-13
GO:0000165	P	MAPKKK cascade	36	858	209	28397	1.8e-15	2e-13
GO:0048585	P	negative regulation of response to stimulus	46	858	349	28397	2e-15	2.2e-13
GO:0045088	P	regulation of innate immune response	50	858	415	28397	3e-15	3.2e-13
GO:0009867	P	jasmonic acid mediated signaling pathway	41	858	282	28397	3.6e-15	3.7e-13
GO:0071395	P	cellular response to jasmonic acid stimulus	41	858	282	28397	3.6e-15	3.7e-13
GO:0050776	P	regulation of immune response	50	858	419	28397	4.2e-15	4.1e-13
GO:0002682	P	regulation of immune system process	50	858	419	28397	4.2e-15	4.1e-13
GO:0006970	P	response to osmotic stress	74	858	842	28397	4.1e-15	4.1e-13
GO:0048583	P	regulation of response to stimulus	64	858	667	28397	8.1e-15	7.9e-13
GO:0009627	P	systemic acquired resistance	51	858	445	28397	9.5e-15	9.1e-13
GO:0007243	P	protein kinase cascade	36	858	223	28397	1e-14	9.8e-13
GO:0006979	P	response to oxidative stress	59	858	582	28397	1.1e-14	9.9e-13
GO:0007165	P	signal transduction	112	858	1670	28397	1.8e-14	1.6e-12
GO:0009409	P	response to cold	61	858	629	28397	2.3e-14	2.1e-12
GO:0009718	P	anthocyanin biosynthetic process	21	858	63	28397	2.9e-14	2.6e-12
GO:0031347	P	regulation of defense response	55	858	529	28397	3.4e-14	3e-12
GO:0009723	P	response to ethylene stimulus	44	858	353	28397	4.9e-14	4.1e-12
GO:0055114	P	oxidation reduction	97	858	1364	28397	4.8e-14	4.1e-12
GO:0071215	P	cellular response to abscisic acid stimulus	38	858	267	28397	6.7e-14	5.5e-12
GO:0080134	P	regulation of response to stress	55	858	544	28397	9.8e-14	7.9e-12
GO:0031348	P	negative regulation of defense response	38	858	273	28397	1.2e-13	1e-11
GO:0019684	P	photosynthesis, light reaction	42	858	333	28397	1.3e-13	1e-11
GO:0043067	P	regulation of programmed cell death	46	858	397	28397	1.4e-13	1.1e-11
GO:0008219	P	cell death	52	858	500	28397	1.7e-13	1.3e-11
GO:0016265	P	death	52	858	500	28397	1.7e-13	1.3e-11
GO:0044281	P	small molecule metabolic process	205	858	4065	28397	1.8e-13	1.3e-11
GO:0012501	P	programmed cell death	49	858	451	28397	2e-13	1.5e-11
GO:0010363	P	regulation of plant-type hypersensitive response	44	858	371	28397	2.3e-13	1.7e-11
GO:0009611	P	response to wounding	42	858	340	28397	2.4e-13	1.7e-11
GO:0009862	P	systemic acquired resistance, salicylic acid mediated signaling pathway	36	858	251	28397	2.5e-13	1.8e-11
GO:0009698	P	phenylpropanoid metabolic process	46	858	405	28397	2.7e-13	1.8e-11
GO:0010941	P	regulation of cell death	46	858	405	28397	2.7e-13	1.8e-11
GO:0080135	P	regulation of cellular response to stress	44	858	379	28397	4.5e-13	3.1e-11
GO:0031669	P	cellular response to nutrient levels	42	858	350	28397	5.8e-13	3.9e-11
GO:0023060	P	signal transmission	112	858	1767	28397	5.8e-13	3.9e-11
GO:0023046	P	signaling process	112	858	1768	28397	6e-13	4e-11
GO:0031667	P	response to nutrient levels	43	858	367	28397	6.3e-13	4.1e-11
GO:0009626	P	plant-type hypersensitive response	45	858	401	28397	7.1e-13	4.6e-11
GO:0034050	P	host programmed cell death induced by symbiont	45	858	402	28397	7.7e-13	4.9e-11
GO:0031668	P	cellular response to extracellular stimulus	44	858	388	28397	9.3e-13	5.9e-11
GO:0071496	P	cellular response to external stimulus	44	858	389	28397	1e-12	6.3e-11
GO:0009651	P	response to salt stress	66	858	788	28397	1e-12	6.3e-11
GO:0009991	P	response to extracellular stimulus	45	858	406	28397	1.1e-12	6.4e-11
GO:0006972	P	hyperosmotic response	35	858	251	28397	1.1e-12	6.7e-11
GO:0009738	P	abscisic acid mediated signaling pathway	35	858	252	28397	1.2e-12	7.3e-11
GO:0006612	P	protein targeting to membrane	44	858	392	28397	1.3e-12	7.5e-11
GO:0042434	P	indole derivative metabolic process	27	858	148	28397	1.8e-12	1e-10
GO:0042430	P	indole and derivative metabolic process	27	858	148	28397	1.8e-12	1e-10
GO:0051179	P	localization	192	858	3819	28397	1.8e-12	1e-10
GO:0042538	P	hyperosmotic salinity response	28	858	162	28397	2.3e-12	1.3e-10
GO:0009267	P	cellular response to starvation	40	858	336	28397	2.6e-12	1.4e-10
GO:0015674	P	di-, tri-valent inorganic cation transport	39	858	321	28397	2.8e-12	1.5e-10
GO:0042435	P	indole derivative biosynthetic process	26	858	139	28397	2.9e-12	1.6e-10
GO:0006811	P	ion transport	76	858	1019	28397	3.9e-12	2.1e-10
GO:0032870	P	cellular response to hormone stimulus	57	858	641	28397	4.3e-12	2.3e-10
GO:0006519	P	cellular amino acid and derivative metabolic process	90	858	1324	28397	4.4e-12	2.4e-10
GO:0007154	P	cell communication	63	858	758	28397	4.7e-12	2.5e-10
GO:0042594	P	response to starvation	40	858	344	28397	5e-12	2.6e-10
GO:0046283	P	anthocyanin metabolic process	21	858	87	28397	5.7e-12	2.9e-10
GO:0009744	P	response to sucrose stimulus	31	858	210	28397	5.9e-12	3e-10
GO:0016137	P	glycoside metabolic process	35	858	268	28397	5.9e-12	3e-10
GO:0034285	P	response to disaccharide stimulus	31	858	213	28397	8.2e-12	4.1e-10
GO:0005975	P	carbohydrate metabolic process	128	858	2249	28397	1.3e-11	6.3e-10
GO:0046394	P	carboxylic acid biosynthetic process	79	858	1116	28397	1.6e-11	7.9e-10
GO:0016053	P	organic acid biosynthetic process	79	858	1116	28397	1.6e-11	7.9e-10
GO:0044237	P	cellular metabolic process	446	858	11509	28397	1.7e-11	8.3e-10
GO:0009699	P	phenylpropanoid biosynthetic process	38	858	327	28397	1.8e-11	8.4e-10
GO:0010035	P	response to inorganic substance	77	858	1086	28397	2.8e-11	1.3e-09
GO:0009755	P	hormone-mediated signaling pathway	53	858	600	28397	3.1e-11	1.5e-09
GO:0006810	P	transport	178	858	3577	28397	3.5e-11	1.6e-09
GO:0010310	P	regulation of hydrogen peroxide metabolic process	28	858	187	28397	4.6e-11	2.1e-09
GO:0080010	P	regulation of oxygen and reactive oxygen species metabolic process	28	858	188	28397	5.2e-11	2.4e-09
GO:0051234	P	establishment of localization	180	858	3652	28397	5.5e-11	2.5e-09
GO:0034637	P	cellular carbohydrate biosynthetic process	69	858	941	28397	8.2e-11	3.7e-09
GO:0016051	P	carbohydrate biosynthetic process	75	858	1070	28397	8.3e-11	3.8e-09
GO:0009058	P	biosynthetic process	328	858	7962	28397	1.4e-10	6.2e-09
GO:0044262	P	cellular carbohydrate metabolic process	105	858	1778	28397	1.7e-10	7.4e-09
GO:0016138	P	glycoside biosynthetic process	29	858	215	28397	1.9e-10	8.5e-09
GO:0032787	P	monocarboxylic acid metabolic process	92	858	1481	28397	2.3e-10	1e-08
GO:0006812	P	cation transport	61	858	813	28397	4.7e-10	2e-08
GO:0065007	P	biological regulation	267	858	6222	28397	4.8e-10	2.1e-08
GO:0009813	P	flavonoid biosynthetic process	29	858	225	28397	5.1e-10	2.2e-08
GO:0030001	P	metal ion transport	49	858	576	28397	5.7e-10	2.4e-08
GO:0010224	P	response to UV-B	20	858	104	28397	6.1e-10	2.5e-08
GO:0009684	P	indoleacetic acid biosynthetic process	20	858	108	28397	1.1e-09	4.5e-08
GO:0044249	P	cellular biosynthetic process	316	858	7737	28397	1.1e-09	4.5e-08
GO:0015698	P	inorganic anion transport	31	858	266	28397	1.2e-09	4.9e-08
GO:0009683	P	indoleacetic acid metabolic process	20	858	109	28397	1.2e-09	5.1e-08
GO:0009812	P	flavonoid metabolic process	30	858	251	28397	1.3e-09	5.2e-08
GO:0042180	P	cellular ketone metabolic process	116	858	2123	28397	1.3e-09	5.4e-08
GO:0009851	P	auxin biosynthetic process	21	858	124	28397	1.7e-09	6.9e-08
GO:0009697	P	salicylic acid biosynthetic process	27	858	209	28397	1.9e-09	7.6e-08
GO:0006826	P	iron ion transport	21	858	126	28397	2.2e-09	8.8e-08
GO:0000041	P	transition metal ion transport	29	858	243	28397	2.5e-09	9.8e-08
GO:0031407	P	oxylipin metabolic process	24	858	168	28397	2.6e-09	9.9e-08
GO:0043436	P	oxoacid metabolic process	114	858	2103	28397	2.9e-09	1.1e-07
GO:0019752	P	carboxylic acid metabolic process	114	858	2103	28397	2.9e-09	1.1e-07
GO:0006082	P	organic acid metabolic process	114	858	2105	28397	3.1e-09	1.2e-07
GO:0043069	P	negative regulation of programmed cell death	24	858	170	28397	3.2e-09	1.2e-07
GO:0060548	P	negative regulation of cell death	24	858	174	28397	4.8e-09	1.8e-07
GO:0009694	P	jasmonic acid metabolic process	23	858	160	28397	4.9e-09	1.8e-07
GO:0006790	P	sulfur metabolic process	52	858	683	28397	5.9e-09	2.2e-07
GO:0009696	P	salicylic acid metabolic process	27	858	222	28397	6.2e-09	2.3e-07
GO:0015706	P	nitrate transport	26	858	207	28397	6.4e-09	2.3e-07
GO:0019725	P	cellular homeostasis	33	858	328	28397	1e-08	3.6e-07
GO:0010167	P	response to nitrate	25	858	199	28397	1.3e-08	4.5e-07
GO:0009850	P	auxin metabolic process	21	858	142	28397	1.5e-08	5.2e-07
GO:0031408	P	oxylipin biosynthetic process	21	858	142	28397	1.5e-08	5.2e-07
GO:0042402	P	cellular biogenic amine catabolic process	19	858	117	28397	1.9e-08	6.6e-07
GO:0009767	P	photosynthetic electron transport chain	16	858	80	28397	1.9e-08	6.8e-07
GO:0065008	P	regulation of biological quality	93	858	1654	28397	2e-08	6.8e-07
GO:0006800	P	oxygen and reactive oxygen species metabolic process	33	858	347	28397	3.5e-08	1.2e-06
GO:0009695	P	jasmonic acid biosynthetic process	20	858	136	28397	3.5e-08	1.2e-06
GO:0009310	P	amine catabolic process	25	858	214	28397	4.6e-08	1.6e-06
GO:0042743	P	hydrogen peroxide metabolic process	32	858	335	28397	5.1e-08	1.7e-06
GO:0042219	P	cellular amino acid derivative catabolic process	20	858	142	28397	6.6e-08	2.2e-06
GO:0042440	P	pigment metabolic process	33	858	361	28397	8.2e-08	2.7e-06
GO:0016143	P	S-glycoside metabolic process	24	858	205	28397	8.2e-08	2.7e-06
GO:0019757	P	glycosinolate metabolic process	24	858	205	28397	8.2e-08	2.7e-06
GO:0019760	P	glucosinolate metabolic process	24	858	205	28397	8.2e-08	2.7e-06
GO:0022900	P	electron transport chain	19	858	133	28397	1.2e-07	3.8e-06
GO:0042446	P	hormone biosynthetic process	28	858	277	28397	1.2e-07	3.9e-06
GO:0006820	P	anion transport	32	858	350	28397	1.3e-07	4.1e-06
GO:0042592	P	homeostatic process	39	858	488	28397	1.5e-07	4.9e-06
GO:0048878	P	chemical homeostasis	28	858	281	28397	1.6e-07	5e-06
GO:0009411	P	response to UV	26	858	247	28397	1.6e-07	5.2e-06
GO:0006873	P	cellular ion homeostasis	22	858	185	28397	2.2e-07	6.9e-06
GO:0010817	P	regulation of hormone levels	37	858	456	28397	2.2e-07	7e-06
GO:0044238	P	primary metabolic process	429	858	11717	28397	2.2e-07	7e-06
GO:0055082	P	cellular chemical homeostasis	22	858	186	28397	2.4e-07	7.4e-06
GO:0034754	P	cellular hormone metabolic process	21	858	171	28397	2.5e-07	7.9e-06
GO:0019761	P	glucosinolate biosynthetic process	21	858	172	28397	2.8e-07	8.4e-06
GO:0016144	P	S-glycoside biosynthetic process	21	858	172	28397	2.8e-07	8.4e-06
GO:0030003	P	cellular cation homeostasis	21	858	172	28397	2.8e-07	8.4e-06
GO:0019758	P	glycosinolate biosynthetic process	21	858	172	28397	2.8e-07	8.4e-06
GO:0005984	P	disaccharide metabolic process	24	858	221	28397	2.9e-07	8.7e-06
GO:0055085	P	transmembrane transport	46	858	648	28397	3e-07	8.9e-06
GO:0010106	P	cellular response to iron ion starvation	17	858	116	28397	3.8e-07	1.1e-05
GO:0010120	P	camalexin biosynthetic process	7	858	11	28397	4.4e-07	1.3e-05
GO:0052317	P	camalexin metabolic process	7	858	11	28397	4.4e-07	1.3e-05
GO:0008610	P	lipid biosynthetic process	68	858	1159	28397	4.3e-07	1.3e-05
GO:0009595	P	detection of biotic stimulus	16	858	104	28397	4.7e-07	1.4e-05
GO:0070482	P	response to oxygen levels	16	858	104	28397	4.7e-07	1.4e-05
GO:0043900	P	regulation of multi-organism process	17	858	118	28397	4.8e-07	1.4e-05
GO:0046148	P	pigment biosynthetic process	27	858	282	28397	5.3e-07	1.5e-05
GO:0006569	P	tryptophan catabolic process	14	858	79	28397	5.4e-07	1.5e-05
GO:0046218	P	indolalkylamine catabolic process	14	858	79	28397	5.4e-07	1.5e-05
GO:0006576	P	cellular biogenic amine metabolic process	21	858	182	28397	6.5e-07	1.8e-05
GO:0002679	P	respiratory burst during defense response	17	858	121	28397	6.5e-07	1.8e-05
GO:0045730	P	respiratory burst	17	858	121	28397	6.5e-07	1.8e-05
GO:0042431	P	indole metabolic process	7	858	12	28397	6.7e-07	1.8e-05
GO:0009700	P	indole phytoalexin biosynthetic process	7	858	12	28397	6.7e-07	1.8e-05
GO:0052315	P	phytoalexin biosynthetic process	7	858	12	28397	6.7e-07	1.8e-05
GO:0052314	P	phytoalexin metabolic process	7	858	12	28397	6.7e-07	1.8e-05
GO:0046217	P	indole phytoalexin metabolic process	7	858	12	28397	6.7e-07	1.8e-05
GO:0042436	P	indole derivative catabolic process	14	858	81	28397	7.1e-07	1.9e-05
GO:0042445	P	hormone metabolic process	29	858	324	28397	7.4e-07	2e-05
GO:0009416	P	response to light stimulus	68	858	1188	28397	9.9e-07	2.7e-05
GO:0050801	P	ion homeostasis	24	858	240	28397	1.1e-06	3e-05
GO:0044042	P	glucan metabolic process	34	858	432	28397	1.3e-06	3.4e-05
GO:0001666	P	response to hypoxia	15	858	100	28397	1.4e-06	3.7e-05
GO:0034641	P	cellular nitrogen compound metabolic process	75	858	1373	28397	1.4e-06	3.7e-05
GO:0009311	P	oligosaccharide metabolic process	24	858	244	28397	1.5e-06	3.8e-05
GO:0009074	P	aromatic amino acid family catabolic process	14	858	87	28397	1.5e-06	3.9e-05
GO:0009404	P	toxin metabolic process	22	858	211	28397	1.7e-06	4.3e-05
GO:0009407	P	toxin catabolic process	22	858	211	28397	1.7e-06	4.3e-05
GO:0009063	P	cellular amino acid catabolic process	20	858	178	28397	1.7e-06	4.4e-05
GO:0006568	P	tryptophan metabolic process	15	858	102	28397	1.8e-06	4.5e-05
GO:0006586	P	indolalkylamine metabolic process	15	858	102	28397	1.8e-06	4.5e-05
GO:0005982	P	starch metabolic process	23	858	230	28397	1.9e-06	4.7e-05
GO:0006633	P	fatty acid biosynthetic process	27	858	303	28397	1.9e-06	4.8e-05
GO:0009625	P	response to insect	13	858	76	28397	2e-06	4.9e-05
GO:0051606	P	detection of stimulus	18	858	148	28397	2e-06	5.1e-05
GO:0055080	P	cation homeostasis	22	858	217	28397	2.5e-06	6.3e-05
GO:0005976	P	polysaccharide metabolic process	46	858	712	28397	3.3e-06	8.2e-05
GO:0019439	P	aromatic compound catabolic process	15	858	108	28397	3.3e-06	8.3e-05
GO:0034976	P	response to endoplasmic reticulum stress	29	858	352	28397	3.4e-06	8.3e-05
GO:0006629	P	lipid metabolic process	89	858	1772	28397	3.9e-06	9.5e-05
GO:0046483	P	heterocycle metabolic process	59	858	1023	28397	4.2e-06	0.0001
GO:0019252	P	starch biosynthetic process	20	858	191	28397	4.6e-06	0.00011
GO:0007043	P	cell-cell junction assembly	5	858	5	28397	4.8e-06	0.00012
GO:0071453	P	cellular response to oxygen levels	8	858	26	28397	4.9e-06	0.00012
GO:0044272	P	sulfur compound biosynthetic process	35	858	486	28397	5.8e-06	0.00014
GO:0009314	P	response to radiation	68	858	1263	28397	7.1e-06	0.00017
GO:0006073	P	cellular glucan metabolic process	30	858	388	28397	7.4e-06	0.00018
GO:0044264	P	cellular polysaccharide metabolic process	40	858	601	28397	7.5e-06	0.00018
GO:0034329	P	cell junction assembly	5	858	6	28397	8.6e-06	0.0002
GO:0052542	P	callose deposition during defense response	11	858	62	28397	8.8e-06	0.00021
GO:0050789	P	regulation of biological process	210	858	5235	28397	8.9e-06	0.00021
GO:0050794	P	regulation of cellular process	188	858	4595	28397	1e-05	0.00023
GO:0052545	P	callose localization	13	858	93	28397	1.4e-05	0.00032
GO:0045216	P	cell-cell junction organization	5	858	7	28397	1.4e-05	0.00033
GO:0033037	P	polysaccharide localization	13	858	94	28397	1.6e-05	0.00036
GO:0010039	P	response to iron ion	10	858	54	28397	1.6e-05	0.00037
GO:0009682	P	induced systemic resistance	7	858	22	28397	1.6e-05	0.00037
GO:0009733	P	response to auxin stimulus	31	858	431	28397	2e-05	0.00045
GO:0006631	P	fatty acid metabolic process	38	858	587	28397	2.2e-05	0.0005
GO:0034330	P	cell junction organization	5	858	8	28397	2.3e-05	0.00051
GO:0009250	P	glucan biosynthetic process	25	858	313	28397	2.5e-05	0.00057
GO:0019375	P	galactolipid biosynthetic process	13	858	99	28397	2.5e-05	0.00057
GO:0071456	P	cellular response to hypoxia	7	858	24	28397	2.6e-05	0.00057
GO:0044255	P	cellular lipid metabolic process	71	858	1395	28397	2.6e-05	0.00057
GO:0019374	P	galactolipid metabolic process	13	858	100	28397	2.8e-05	0.00062
GO:0005992	P	trehalose biosynthetic process	7	858	25	28397	3.2e-05	0.00071
GO:0015980	P	energy derivation by oxidation of organic compounds	17	858	170	28397	4e-05	0.00087
GO:0046700	P	heterocycle catabolic process	22	858	266	28397	4.7e-05	0.001
GO:0023033	P	signaling pathway	34	858	519	28397	4.8e-05	0.001
GO:0005991	P	trehalose metabolic process	7	858	27	28397	4.9e-05	0.0011
GO:0006351	P	transcription, DNA-dependent	115	858	2618	28397	5.1e-05	0.0011
GO:0006350	P	transcription	115	858	2620	28397	5.2e-05	0.0011
GO:0032774	P	RNA biosynthetic process	115	858	2621	28397	5.3e-05	0.0011
GO:0009247	P	glycolipid biosynthetic process	13	858	107	28397	5.3e-05	0.0011
GO:0044106	P	cellular amine metabolic process	52	858	947	28397	5.3e-05	0.0011
GO:0033692	P	cellular polysaccharide biosynthetic process	34	858	523	28397	5.5e-05	0.0012
GO:0045333	P	cellular respiration	15	858	141	28397	5.9e-05	0.0012
GO:0009269	P	response to desiccation	8	858	39	28397	6e-05	0.0013
GO:0033036	P	macromolecule localization	75	858	1541	28397	6.2e-05	0.0013
GO:0010207	P	photosystem II assembly	17	858	177	28397	6.3e-05	0.0013
GO:0071216	P	cellular response to biotic stimulus	18	858	197	28397	7.1e-05	0.0015
GO:0014070	P	response to organic cyclic substance	15	858	148	28397	9.7e-05	0.002
GO:0010583	P	response to cyclopentenone	15	858	148	28397	9.7e-05	0.002
GO:0030968	P	endoplasmic reticulum unfolded protein response	17	858	185	28397	0.0001	0.0021
GO:0009624	P	response to nematode	11	858	84	28397	0.00011	0.0022
GO:0000271	P	polysaccharide biosynthetic process	36	858	590	28397	0.00011	0.0023
GO:0006664	P	glycolipid metabolic process	13	858	116	28397	0.00011	0.0023
GO:0000272	P	polysaccharide catabolic process	9	858	56	28397	0.00011	0.0023
GO:0034620	P	cellular response to unfolded protein	17	858	187	28397	0.00012	0.0024
GO:0006986	P	response to unfolded protein	17	858	187	28397	0.00012	0.0024
GO:0016036	P	cellular response to phosphate starvation	16	858	169	28397	0.00012	0.0024
GO:0006605	P	protein targeting	49	858	906	28397	0.00012	0.0024
GO:0006520	P	cellular amino acid metabolic process	48	858	882	28397	0.00013	0.0025
GO:0009308	P	amine metabolic process	54	858	1034	28397	0.00013	0.0026
GO:0009056	P	catabolic process	97	858	2182	28397	0.00014	0.0027
GO:0046351	P	disaccharide biosynthetic process	8	858	46	28397	0.00017	0.0033
GO:0006984	P	ER-nuclear signaling pathway	17	858	193	28397	0.00017	0.0033
GO:0071445	P	cellular response to protein stimulus	17	858	194	28397	0.00018	0.0034
GO:0070838	P	divalent metal ion transport	17	858	195	28397	0.00019	0.0036
GO:0010038	P	response to metal ion	36	858	610	28397	0.00021	0.004
GO:0044271	P	cellular nitrogen compound biosynthetic process	44	858	804	28397	0.00021	0.0041
GO:0048519	P	negative regulation of biological process	61	858	1243	28397	0.00024	0.0047
GO:0009072	P	aromatic amino acid family metabolic process	19	858	245	28397	0.00032	0.0062
GO:0009692	P	ethylene metabolic process	13	858	131	28397	0.00033	0.0064
GO:0009693	P	ethylene biosynthetic process	13	858	131	28397	0.00033	0.0064
GO:0000096	P	sulfur amino acid metabolic process	29	858	465	28397	0.00036	0.0068
GO:0043449	P	cellular alkene metabolic process	13	858	133	28397	0.00038	0.0072
GO:0034220	P	ion transmembrane transport	13	858	133	28397	0.00038	0.0072
GO:0043450	P	alkene biosynthetic process	13	858	133	28397	0.00038	0.0072
GO:0000023	P	maltose metabolic process	14	858	152	28397	0.0004	0.0075
GO:0010286	P	heat acclimation	10	858	84	28397	0.00044	0.0082
GO:0044248	P	cellular catabolic process	91	858	2095	28397	0.00046	0.0086
GO:0000302	P	response to reactive oxygen species	23	858	338	28397	0.00047	0.0086
GO:0070727	P	cellular macromolecule localization	54	858	1093	28397	0.00047	0.0087
GO:0055066	P	di-, tri-valent inorganic cation homeostasis	11	858	102	28397	0.0005	0.0091
GO:0030005	P	cellular di-, tri-valent inorganic cation homeostasis	9	858	70	28397	0.00051	0.0093
GO:0023034	P	intracellular signaling pathway	27	858	433	28397	0.00057	0.01
GO:0023057	P	negative regulation of signaling process	8	858	57	28397	0.00061	0.011
GO:0009968	P	negative regulation of signal transduction	8	858	57	28397	0.00061	0.011
GO:0010648	P	negative regulation of cell communication	8	858	57	28397	0.00061	0.011
GO:0009631	P	cold acclimation	6	858	31	28397	0.00067	0.012
GO:0009312	P	oligosaccharide biosynthetic process	8	858	58	28397	0.00068	0.012
GO:0044282	P	small molecule catabolic process	47	858	932	28397	0.00072	0.013
GO:0009739	P	response to gibberellin stimulus	14	858	166	28397	0.0009	0.016
GO:0006949	P	syncytium formation	5	858	22	28397	0.001	0.018
GO:0044247	P	cellular polysaccharide catabolic process	5	858	22	28397	0.001	0.018
GO:0046467	P	membrane lipid biosynthetic process	13	858	149	28397	0.001	0.018
GO:0002252	P	immune effector process	19	858	273	28397	0.0011	0.019
GO:0042545	P	cell wall modification	24	858	386	28397	0.0012	0.02
GO:0009828	P	plant-type cell wall loosening	6	858	35	28397	0.0012	0.02
GO:0010540	P	basipetal auxin transport	5	858	23	28397	0.0012	0.021
GO:0006066	P	alcohol metabolic process	54	858	1143	28397	0.0012	0.022
GO:0042044	P	fluid transport	13	858	155	28397	0.0014	0.025
GO:0006833	P	water transport	13	858	155	28397	0.0014	0.025
GO:0009408	P	response to heat	20	858	303	28397	0.0015	0.026
GO:0006807	P	nitrogen compound metabolic process	208	858	5675	28397	0.0015	0.026
GO:0042631	P	cellular response to water deprivation	8	858	67	28397	0.0016	0.027
GO:0048523	P	negative regulation of cellular process	40	858	789	28397	0.0016	0.027
GO:0048584	P	positive regulation of response to stimulus	9	858	84	28397	0.0016	0.028
GO:0046395	P	carboxylic acid catabolic process	24	858	402	28397	0.0019	0.033
GO:0016054	P	organic acid catabolic process	24	858	402	28397	0.0019	0.033
GO:0009838	P	abscission	7	858	54	28397	0.002	0.034
GO:0010150	P	leaf senescence	8	858	70	28397	0.002	0.034
GO:0006636	P	unsaturated fatty acid biosynthetic process	8	858	70	28397	0.002	0.034
GO:0016052	P	carbohydrate catabolic process	31	858	573	28397	0.002	0.034
GO:0033559	P	unsaturated fatty acid metabolic process	8	858	71	28397	0.0022	0.037
GO:0006886	P	intracellular protein transport	49	858	1044	28397	0.0023	0.039
GO:0007568	P	aging	12	858	145	28397	0.0024	0.039
GO:0006754	P	ATP biosynthetic process	8	858	72	28397	0.0024	0.039
GO:0006119	P	oxidative phosphorylation	8	858	72	28397	0.0024	0.039
GO:0071555	P	cell wall organization	32	858	613	28397	0.0029	0.048
GO:0002684	P	positive regulation of immune system process	6	858	43	28397	0.003	0.049
GO:0045089	P	positive regulation of innate immune response	6	858	43	28397	0.003	0.049
GO:0050778	P	positive regulation of immune response	6	858	43	28397	0.003	0.049
GO:0034284	P	response to monosaccharide stimulus	13	858	170	28397	0.003	0.049
GO:0009746	P	response to hexose stimulus	13	858	170	28397	0.003	0.049
GO:0034613	P	cellular protein localization	49	858	1059	28397	0.003	0.049
