# Supplementary material for: POWERDRESS-mediated histone deacetylation is essential for thermomorphogenesis in Arabidopsis thaliana
Source: PLoS Genet. 2018 Mar 16;14(3):e1007280. doi: 10.1371/journal.pgen.1007280 (PMC5874081; doi:10.1371/journal.pgen.1007280)
Supplement: S6 Table — (XLSX) [file pgen.1007280.s024.xlsx]

## Sheet: Sheet1
Table S6. Primers used in this study
Oligo ID	Gene	Sequence	Purpose
oSKB_1720	PIF4	CCC AAA AGA AGT AAT GAA CCT CTC	T-DNA genotyping
oSKB_1721	PIF4	CGA TTA CAA AAA TCA CAT GTC CTG	T-DNA genotyping
oSKB_1689	PWR	GGG GAC AAG TTT GTA CAA AAA AGC AGG	T-DNA genotyping
		CTT AAT GCC GCA GGA TCA CGC TTC G
oSKB_1690	PWR	GGG GAC CAC TTT GTA CAA GAA AGC TGG	T-DNA genotyping
		GTC TCA CGT GGC TGC CTC TGC TAC
oSKB_1421	LB salk	TCA AAC AGG ATT TTC GCC TGC T	T-DNA genotyping
oSKB_2405	PWR	CTA GGC GAA CGG CAC ATG TTA C	T-DNA genotyping
oSKB_3769	SAIL_LB3	TAG CAT CTG AAT TTC ATA ACC AAT CTC GAT	T-DNA genotyping
		ACA C
oSKB_3770	PIF4	TCC AAA CGA GAA CCG TCG GT	T-DNA genotyping
oSKB_0559	HSP70	AGG AGC TCG AGT ctc ttt gc	qRT-PCR
oSKB_0560	HSP70	AGG tgt gtc gtc atc cat tc	qRT-PCR
oSKB_1929	PWR	aag ctt ccc caa tct gta cg	qRT-PCR
oSKB_1930	PWR	gct ctg ttg tgg gga cta cac	qRT-PCR
oSKB_1958	FT	ggt gga gaa gac ctc agg aa	qRT-PCR
oSKB_1959	FT	ggt tgc tag gac ttg gaa cat c	qRT-PCR
oSKB_1950	PIF4	gga gtc gag cag ctg aag tt	qRT-PCR
oSKB_1951	PIF4	gca aag cct tca ttc tct cat t	qRT-PCR
oSKB_0474	UBQ10	TAA AAA CTT TCT CTC AAT TCT CTC T	qRT-PCR
oSKB_0475	UQB10	TTG TCG ATG GTG TCG GAG CTT	qRT-PCR
oSKB_1106	TUB2	CCA GCT TTG GTG ATT TGA AC	qRT-PCR
oSKB_1107	TUB2	CAA GCT TTC GGA GGT CAG AG	qRT-PCR
oSKB_3182	PIE1	CAT ACC TAT GAT TTT AAC GAT GAA CAG	qRT-PCR
oSKB_3183	PIE1	CGC CTC ATC ATC CTT TTC C	qRT-PCR
oSKB_3206	PIE1	CTA ACT GTT CAT CTT ACA TGT ATT C	T-DNA genotyping
oSKB_3207	PIE1	CTT GCC CTT CAT ATG CAT CCG CG	T-DNA genotyping
oSKB_4171	YUC8	TGT ATG CGG TTG GGT TTA CGA GGA	qRT-PCR
oSKB_4172	YUC8	CCT TGA GCG TTT CGT GGG TTG TTT	qRT-PCR
oSKB_4615	PIF4	CCT CTC TCA TCT TCT TCT TCT CTG TTT	ChIP
oSKB_4616	PIF4	CCC GTA TAA AAA GAG TAC TAC TGA CCA	ChIP
oSKB_4627	YUC8	GAA TGG AGA ATA TGT TTC GTT TGA TGG AT	ChIP
oSKB_4628	YUC8	GGT AAT TGA CAA AAC TGC TTA GGA AGG	ChIP
